# Supplementary material for: FIS1 encodes a GA2-oxidase that regulates fruit firmness in tomato
Source: Nat Commun. 2020 Nov 17;11:5844. doi: 10.1038/s41467-020-19705-w (PMC7673020; doi:10.1038/s41467-020-19705-w)
Supplement: Supplementary file 3 — Supplementary Data 1 [file 41467_2020_19705_MOESM3_ESM.xlsx]

## Sheet: Supplementary Data 1
Supplementary Data 1. Differential expression genes in 30 DPA or breaker fruits between NIL-fis1MM and NIL-FIS1CC.
Gene	NIL-FIS1CC_FPKM	NIL-fis1MM_FPKM	Fold Change(NIL-fis1MM/ NIL-FIS1CC)	p-value	Stage
Solyc00g013120.2	7.34775	11.2272	1.52798	0.0433374	30DPA
Solyc00g174330.2	2.9092	5.61308	1.92942	0.00947528	30DPA
Solyc00g174340.1	44.0784	84.3091	1.91271	0.00654416	30DPA
Solyc00g227860.1	5.42789	9.54518	1.75854	1.72602e-07	30DPA
Solyc01g005280.2	2.75873	4.44765	1.61221	0.00223607	30DPA
Solyc01g006400.2	8.48783	15.7279	1.853	4.63133e-09	30DPA
Solyc01g006520.2	1.59687	2.45554	1.53772	0.00345221	30DPA
Solyc01g006790.2	0.83867	2.17251	2.59042	0.0129919	30DPA
Solyc01g007280.2	8.20409	12.6674	1.54404	0.00207788	30DPA
Solyc01g007600.2	3.44377	5.22104	1.51608	0.0211745	30DPA
Solyc01g007750.2	3.78263	6.82461	1.8042	6.61699e-06	30DPA
Solyc01g008020.2	4.96588	7.61486	1.53344	0.0135547	30DPA
Solyc01g056850.2	21.0483	36.6544	1.74144	9.88006e-22	30DPA
Solyc01g058350.1	2.55817	6.40005	2.50181	0.0356176	30DPA
Solyc01g066910.2	0.316043	2.20189	6.96704	2.35583e-05	30DPA
Solyc01g067300.2	3.41623	5.54586	1.62339	0.0432236	30DPA
Solyc01g074000.2	22.3842	34.9434	1.56108	5.96169e-07	30DPA
Solyc01g079110.2	12.8687	22.3921	1.74004	6.64695e-07	30DPA
Solyc01g079580.2	7.52265	12.0316	1.59938	1.79974e-07	30DPA
Solyc01g080680.2	10.6334	16.7257	1.57295	6.88543e-08	30DPA
Solyc01g081270.2	3.52257	6.17679	1.75349	0.000228366	30DPA
Solyc01g086660.2	10.4914	17.0717	1.62722	4.44761e-05	30DPA
Solyc01g087040.2	11.9209	19.122	1.60407	3.88329e-05	30DPA
Solyc01g087800.2	5.79028	8.69036	1.50085	2.85431e-05	30DPA
Solyc01g090760.2	1.9425	3.68592	1.89752	0.00511603	30DPA
Solyc01g094460.2	6.59435	10.183	1.54419	8.01106e-05	30DPA
Solyc01g096940.2	1.21528	2.62078	2.15652	1.14676e-06	30DPA
Solyc01g097150.2	0.815773	1.85051	2.26841	0.0149516	30DPA
Solyc01g097690.2	0.721604	2.06292	2.85879	0.000734264	30DPA
Solyc01g097910.2	6.5702	10.0152	1.52433	7.42756e-05	30DPA
Solyc01g098740.2	0.662139	1.02681	1.55075	0.0479713	30DPA
Solyc01g099010.2	1.02189	1.58839	1.55436	0.0116749	30DPA
Solyc01g100600.2	5.13046	9.03126	1.76032	2.7384e-07	30DPA
Solyc01g102610.2	19.9052	33.4276	1.67934	2.4908e-20	30DPA
Solyc01g102860.2	2.41063	4.13709	1.71619	0.0138687	30DPA
Solyc01g102960.2	2.91892	6.47934	2.21977	5.20903e-12	30DPA
Solyc01g103240.2	2.17341	4.65203	2.14043	5.96169e-07	30DPA
Solyc01g103920.2	11.0286	17.7959	1.61362	1.0648e-06	30DPA
Solyc01g104850.2	6.96381	11.1717	1.60425	3.11522e-07	30DPA
Solyc01g105310.2	2.24062	4.17904	1.86512	8.63573e-05	30DPA
Solyc01g106790.2	6.58219	10.228	1.55389	0.000289643	30DPA
Solyc01g107590.2	18.9732	28.6489	1.50996	2.25451e-08	30DPA
Solyc01g108030.2	22.7111	34.4175	1.51545	1.67648e-13	30DPA
Solyc01g109090.2	122.309	220.653	1.80406	1.41041e-15	30DPA
Solyc01g109680.2	8.98178	16.3125	1.81617	1.16025e-09	30DPA
Solyc01g109800.2	5.34678	11.5125	2.15316	4.2299e-13	30DPA
Solyc01g109980.2	14.6367	22.1191	1.51121	2.46855e-10	30DPA
Solyc01g110000.2	9.38108	14.3441	1.52905	2.79408e-07	30DPA
Solyc01g110600.2	12.3435	20.8662	1.69047	9.76109e-05	30DPA
Solyc02g031950.2	16.4472	25.8087	1.56918	9.07938e-11	30DPA
Solyc02g062130.2	0.484343	1.11246	2.29685	0.00221338	30DPA
Solyc02g062710.1	7.22096	10.8932	1.50855	6.52682e-05	30DPA
Solyc02g063260.2	2.35076	5.68374	2.41783	1.81994e-11	30DPA
Solyc02g063320.2	2.43299	3.87355	1.5921	0.00186025	30DPA
Solyc02g064690.2	1.59917	2.84685	1.7802	0.000128959	30DPA
Solyc02g064720.2	4.21824	7.02061	1.66435	9.4765e-07	30DPA
Solyc02g064800.2	4.43557	6.83829	1.54169	4.15336e-05	30DPA
Solyc02g064940.1	20.4576	31.2993	1.52996	1.06049e-08	30DPA
Solyc02g065520.1	0.97024	1.97811	2.03879	0.000477295	30DPA
Solyc02g069250.2	1.74627	3.10295	1.7769	0.00407635	30DPA
Solyc02g070970.1	1.85156	3.26971	1.76593	0.0436166	30DPA
Solyc02g072170.2	1.5452	3.34836	2.16695	0.0274233	30DPA
Solyc02g074600.2	3.22569	5.92614	1.83717	0.00656945	30DPA
Solyc02g077770.2	11.3205	17.2983	1.52806	0.0143389	30DPA
Solyc02g077950.1	1.30319	2.29686	1.7625	0.0235502	30DPA
Solyc02g078380.2	29.8083	55.7887	1.87158	6.54274e-26	30DPA
Solyc02g078500.2	3.86192	8.81547	2.28267	2.25641e-11	30DPA
Solyc02g078630.2	7.01211	11.7553	1.67643	8.6965e-06	30DPA
Solyc02g079780.1	21.1567	33.9244	1.60348	2.7252e-10	30DPA
Solyc02g079870.2	3.5558	8.0003	2.24993	1.86423e-05	30DPA
Solyc02g080530.2	174.58	342.617	1.96252	6.62061e-47	30DPA
Solyc02g082740.1	48.0757	73.3439	1.52559	6.92428e-06	30DPA
Solyc02g083190.1	1.82636	3.09962	1.69716	0.00853439	30DPA
Solyc02g083280.2	27.4919	46.6377	1.69641	1.04163e-18	30DPA
Solyc02g083670.2	8.61388	13.3005	1.54408	0.0471526	30DPA
Solyc02g083970.1	20.3291	31.7682	1.5627	0.000307885	30DPA
Solyc02g084010.1	49.3857	74.0908	1.50025	0.00148402	30DPA
Solyc02g084240.2	17.6419	27.7609	1.57358	7.37033e-12	30DPA
Solyc02g084420.2	1.8307	3.40976	1.86254	0.000552753	30DPA
Solyc02g084540.2	0.530062	1.07597	2.0299	0.0396074	30DPA
Solyc02g084560.2	3.22289	5.25578	1.63076	0.0188726	30DPA
Solyc02g085950.2	10.7629	16.3238	1.51668	0.000702736	30DPA
Solyc02g086760.1	6.90361	12.0528	1.74587	0.000349609	30DPA
Solyc02g086960.2	0.218862	1.05561	4.82317	1.93767e-05	30DPA
Solyc02g086970.2	14.9389	26.7906	1.79335	0.000370263	30DPA
Solyc02g087840.2	20.2137	37.6719	1.86368	7.09543e-19	30DPA
Solyc02g089080.2	45.5088	69.3464	1.5238	1.85701e-05	30DPA
Solyc02g089250.2	5.64331	11.9004	2.10877	6.26233e-06	30DPA
Solyc02g089620.2	219.644	333.795	1.51971	2.74488e-12	30DPA
Solyc02g089630.2	35.7542	55.9151	1.56387	1.2658e-16	30DPA
Solyc02g091380.1	10.5421	20.2853	1.92422	6.33806e-08	30DPA
Solyc02g091920.2	74.8973	123.913	1.65445	4.27485e-20	30DPA
Solyc02g092460.2	13.8087	22.2447	1.61092	6.16131e-07	30DPA
Solyc02g093590.2	5.24908	8.05665	1.53487	0.000134005	30DPA
Solyc02g094400.2	18.4446	42.2651	2.29146	1.28227e-47	30DPA
Solyc03g005450.2	4.8049	7.52546	1.5662	3.62244e-06	30DPA
Solyc03g005980.2	0.395254	0.978543	2.47573	0.00907928	30DPA
Solyc03g006030.2	1.37643	2.37106	1.72262	5.34254e-05	30DPA
Solyc03g006410.2	1.49242	3.17749	2.12908	0.000652145	30DPA
Solyc03g006490.2	132.268	257.408	1.94611	2.85699e-42	30DPA
Solyc03g006760.2	0.847571	1.39031	1.64035	0.0257334	30DPA
Solyc03g007180.1	7.4543	11.8434	1.5888	5.68599e-08	30DPA
Solyc03g007510.2	1.24393	1.8754	1.50764	0.0307378	30DPA
Solyc03g025710.2	1.92191	3.8084	1.98157	0.000821884	30DPA
Solyc03g026130.2	2.53128	3.84897	1.52056	0.00193168	30DPA
Solyc03g031890.2	7.79867	13.6898	1.7554	1.17441e-09	30DPA
Solyc03g032210.2	2.21905	3.93576	1.77362	3.06243e-05	30DPA
Solyc03g033510.2	3.35709	5.34158	1.59113	0.000153026	30DPA
Solyc03g043770.2	1.55122	3.25053	2.09546	4.71019e-05	30DPA
Solyc03g044820.2	3.34806	6.19891	1.85149	0.0231797	30DPA
Solyc03g045070.1	1.18988	2.32093	1.95057	0.0216332	30DPA
Solyc03g071710.1	95.9398	146.891	1.53108	4.37231e-05	30DPA
Solyc03g078440.2	8.50684	18.411	2.16426	3.13142e-18	30DPA
Solyc03g078720.2	2.96775	4.99822	1.68418	0.000492941	30DPA
Solyc03g080100.2	111.316	195.833	1.75926	1.28538e-30	30DPA
Solyc03g095860.2	0.968931	1.69554	1.7499	0.00129805	30DPA
Solyc03g096460.2	7.05113	11.6527	1.65261	0.00751621	30DPA
Solyc03g097560.2	4.83409	7.80483	1.61454	0.000292515	30DPA
Solyc03g110980.2	2.29919	4.01773	1.74746	0.0297867	30DPA
Solyc03g111550.2	69.6426	107.992	1.55067	2.0811e-17	30DPA
Solyc03g112010.2	0.558833	1.56242	2.79587	4.62552e-05	30DPA
Solyc03g113340.2	2.37902	3.84005	1.61413	6.4028e-06	30DPA
Solyc03g113920.2	9.77521	16.4053	1.67825	7.82674e-15	30DPA
Solyc03g115000.2	1.94381	3.04781	1.56795	0.000594378	30DPA
Solyc03g115050.2	2.26491	3.41393	1.50732	0.0124235	30DPA
Solyc03g116220.1	1093.91	1692.07	1.54681	0.00597707	30DPA
Solyc03g117420.2	45.8068	77.8197	1.69887	7.5365e-14	30DPA
Solyc03g118370.2	2.26336	3.77956	1.66989	0.00350113	30DPA
Solyc03g118630.2	1.03328	2.50177	2.4212	4.98833e-05	30DPA
Solyc03g119150.2	3.48697	5.39666	1.54766	0.047451	30DPA
Solyc03g119320.1	7.9687	15.185	1.90558	1.11684e-08	30DPA
Solyc03g119540.2	4.36294	6.69638	1.53483	0.000851591	30DPA
Solyc03g119590.1	5.33969	14.804	2.77245	5.48218e-08	30DPA
Solyc03g120380.2	13.5802	20.3988	1.5021	0.00297397	30DPA
Solyc03g121540.2	2.85902	7.94683	2.77957	2.23633e-26	30DPA
Solyc04g007140.1	0.765563	3.63867	4.75293	0.0231922	30DPA
Solyc04g007150.2	3.05074	5.14038	1.68496	1.22945e-05	30DPA
Solyc04g007160.1	4.55	7.58788	1.66767	0.00142983	30DPA
Solyc04g007470.2	0.532511	0.975936	1.8327	0.0199442	30DPA
Solyc04g007780.2	55.6479	111.829	2.00958	7.34723e-31	30DPA
Solyc04g007790.2	2.79459	4.82058	1.72497	0.000702784	30DPA
Solyc04g007800.2	0.499665	1.36431	2.73045	0.00874932	30DPA
Solyc04g008230.2	0.608383	1.94406	3.19546	5.25413e-05	30DPA
Solyc04g008470.2	2.42579	5.11842	2.11	0.0186524	30DPA
Solyc04g008570.2	2.01379	3.22223	1.60008	0.000384215	30DPA
Solyc04g009020.2	1.60779	3.06149	1.90416	1.57182e-06	30DPA
Solyc04g009260.1	1.13796	1.79919	1.58106	0.0017939	30DPA
Solyc04g010030.1	1.25387	2.34229	1.86804	1.18777e-05	30DPA
Solyc04g011340.2	1.8002	2.95396	1.6409	0.0187191	30DPA
Solyc04g012060.2	5.36186	9.06221	1.69012	3.33502e-06	30DPA
Solyc04g014480.2	4.7663	7.79155	1.63471	0.00344959	30DPA
Solyc04g014990.1	0.862125	2.53848	2.94444	0.0210862	30DPA
Solyc04g015600.2	1.11446	1.95345	1.75283	0.000260621	30DPA
Solyc04g016480.2	2.74791	4.66771	1.69864	0.000370933	30DPA
Solyc04g050170.2	2.25843	3.42992	1.51872	0.00238917	30DPA
Solyc04g050310.2	5.60269	8.49201	1.5157	0.012506	30DPA
Solyc04g051470.1	5.63172	10.809	1.91931	0.00592197	30DPA
Solyc04g051490.2	2.67729	4.0212	1.50197	0.000142469	30DPA
Solyc04g054340.1	66.3258	118.128	1.78102	1.55497e-11	30DPA
Solyc04g056410.2	0.626945	1.14553	1.82716	0.0442958	30DPA
Solyc04g064630.2	4.07446	6.2787	1.54099	0.017148	30DPA
Solyc04g064870.2	4.8444	7.68596	1.58657	4.9302e-06	30DPA
Solyc04g064890.2	8.01866	15.6653	1.95361	0.00203193	30DPA
Solyc04g071120.2	4.4261	7.71539	1.74316	0.00835116	30DPA
Solyc04g071580.2	2.99747	4.98934	1.66452	0.000952728	30DPA
Solyc04g072070.2	5.21011	7.91587	1.51933	0.0104067	30DPA
Solyc04g072160.2	9.11655	14.6224	1.60394	3.0813e-09	30DPA
Solyc04g074000.2	0.118875	0.29296	2.46444	0.00112616	30DPA
Solyc04g074110.2	4.36636	6.57623	1.50611	0.00356763	30DPA
Solyc04g074790.1	0.746206	1.53993	2.06368	0.0321613	30DPA
Solyc04g076190.1	0.884187	1.76185	1.99262	0.0293388	30DPA
Solyc04g076460.2	1.91385	2.99378	1.56427	0.0157138	30DPA
Solyc04g077190.2	1.4865	2.29094	1.54116	0.0499308	30DPA
Solyc04g078110.1	0.918038	1.45016	1.57962	0.0317738	30DPA
Solyc04g079680.2	0.617262	1.39594	2.26151	0.00523023	30DPA
Solyc04g079690.2	3.29935	5.06212	1.53428	0.000497757	30DPA
Solyc04g080540.2	27.5185	47.513	1.72659	1.88968e-17	30DPA
Solyc04g082420.2	4.65896	7.75839	1.66526	0.000482647	30DPA
Solyc04g082730.1	0.522434	1.75023	3.35016	0.0306927	30DPA
Solyc04g082740.2	2.17597	3.46799	1.59377	0.0364532	30DPA
Solyc05g005170.2	0.683761	1.45097	2.12205	2.50494e-07	30DPA
Solyc05g005180.2	4.65744	7.43623	1.59663	2.12677e-05	30DPA
Solyc05g005540.2	21.9524	34.6341	1.57769	6.29389e-13	30DPA
Solyc05g006110.2	1.94345	3.06303	1.57608	0.0312897	30DPA
Solyc05g006490.2	5.65009	9.48397	1.67855	2.93527e-11	30DPA
Solyc05g006740.2	24.6831	37.4681	1.51796	8.74979e-09	30DPA
Solyc05g006770.2	2.95922	5.33452	1.80268	3.78653e-05	30DPA
Solyc05g007940.2	0.349386	0.955158	2.73382	0.0010049	30DPA
Solyc05g008940.2	0.541237	0.833783	1.54051	0.0479412	30DPA
Solyc05g009080.2	1.86535	3.19107	1.71071	1.33008e-05	30DPA
Solyc05g009300.1	28.54	51.2417	1.79544	3.32982e-14	30DPA
Solyc05g009480.1	3.97331	7.92022	1.99335	0.00367483	30DPA
Solyc05g009570.2	6.09584	10.8717	1.78346	1.44113e-06	30DPA
Solyc05g010080.2	6.59853	10.2207	1.54894	0.00212125	30DPA
Solyc05g010470.2	0.746859	1.23502	1.65362	0.0452126	30DPA
Solyc05g012110.2	13.5868	20.7575	1.52776	2.61181e-08	30DPA
Solyc05g013690.2	2.67677	4.18183	1.56226	0.0168784	30DPA
Solyc05g014250.2	2.73219	4.79133	1.75366	0.000325806	30DPA
Solyc05g014630.1	6.53042	11.6493	1.78386	0.0392268	30DPA
Solyc05g015330.1	2.45659	4.90723	1.99758	0.0255169	30DPA
Solyc05g023680.2	1.22952	1.93285	1.57203	0.0418996	30DPA
Solyc05g041360.1	17.0656	26.2379	1.53748	0.000868084	30DPA
Solyc05g045670.2	6.82757	11.5757	1.69543	0.0010837	30DPA
Solyc05g046270.2	6.29092	11.4025	1.81254	0.00100054	30DPA
Solyc05g050020.2	2.78201	4.2147	1.51498	0.00524968	30DPA
Solyc05g050110.2	1.62857	4.37925	2.68901	2.68126e-09	30DPA
Solyc05g050130.2	21.0478	39.325	1.86837	2.43083e-22	30DPA
Solyc05g050710.2	1.64483	2.68182	1.63045	0.00553798	30DPA
Solyc05g052350.2	1.87685	3.6019	1.91912	2.685e-08	30DPA
Solyc05g053100.2	3.79666	5.86898	1.54583	0.000326034	30DPA
Solyc05g053400.1	3.21935	5.20165	1.61574	0.00544435	30DPA
Solyc05g053860.2	23.8992	36.3588	1.52134	1.0035e-10	30DPA
Solyc05g054090.2	681.485	1373.06	2.01481	6.05971e-53	30DPA
Solyc05g054610.1	8.98789	15.6692	1.74337	0.017204	30DPA
Solyc05g054620.2	20.6226	35.5043	1.72162	3.51976e-18	30DPA
Solyc05g056540.2	18.3088	27.5792	1.50634	4.08076e-10	30DPA
Solyc06g005470.2	25.4732	45.0939	1.77025	5.135e-13	30DPA
Solyc06g006000.2	24.4214	40.5006	1.65841	1.4875e-11	30DPA
Solyc06g007240.2	2.36165	3.88834	1.64645	0.0203195	30DPA
Solyc06g007330.2	5.42935	8.60943	1.58572	0.000136665	30DPA
Solyc06g007750.1	0.233925	0.940141	4.01899	0.0474895	30DPA
Solyc06g008580.2	5.62722	12.9819	2.30697	2.91529e-11	30DPA
Solyc06g008590.2	27.2346	46.467	1.70618	1.24649e-13	30DPA
Solyc06g008810.2	1.47556	2.34879	1.59179	0.000457104	30DPA
Solyc06g034290.2	3.9188	8.76211	2.23592	1.22308e-19	30DPA
Solyc06g034390.1	0.92996	2.13261	2.29323	0.0095724	30DPA
Solyc06g035580.2	66.7731	111.092	1.66372	2.6902e-23	30DPA
Solyc06g035760.2	5.17205	8.38933	1.62205	7.07539e-05	30DPA
Solyc06g036100.2	3.71584	6.26753	1.68671	0.000175102	30DPA
Solyc06g050700.2	20.8604	35.2782	1.69115	7.96294e-12	30DPA
Solyc06g051020.2	18.0781	29.3628	1.62422	1.97875e-16	30DPA
Solyc06g051260.2	5.20568	9.59989	1.84412	4.71398e-07	30DPA
Solyc06g051350.2	3.85145	6.58427	1.70956	0.000338214	30DPA
Solyc06g051860.1	1.77754	2.68718	1.51174	0.00363419	30DPA
Solyc06g054320.1	103.807	157.913	1.52122	7.14215e-12	30DPA
Solyc06g060300.1	6.30782	9.64854	1.52962	0.0465477	30DPA
Solyc06g060560.2	2.24188	5.27793	2.35424	4.51105e-06	30DPA
Solyc06g060740.1	1.41897	2.50049	1.76219	0.0207485	30DPA
Solyc06g062430.2	4.09548	6.66998	1.62862	0.000691142	30DPA
Solyc06g063050.2	0.463677	0.885312	1.90933	0.00223995	30DPA
Solyc06g065340.1	4.91379	7.76632	1.58052	0.0234338	30DPA
Solyc06g065490.2	1.85081	3.17828	1.71724	0.0246613	30DPA
Solyc06g066420.2	0.33469	1.06945	3.19535	0.00174312	30DPA
Solyc06g068130.2	24.8524	37.6646	1.51553	9.31662e-08	30DPA
Solyc06g068500.2	95.7304	150.677	1.57397	1.56855e-15	30DPA
Solyc06g068570.2	1.15048	2.38338	2.07165	0.0484835	30DPA
Solyc06g071890.2	16.4429	24.9922	1.51993	4.43778e-06	30DPA
Solyc06g073290.1	9.46008	14.3637	1.51835	0.000202438	30DPA
Solyc06g073940.2	2.18233	3.56239	1.63238	0.0122158	30DPA
Solyc06g074710.1	20.9452	33.1451	1.58247	5.84392e-12	30DPA
Solyc06g074790.1	78.4237	119.971	1.52977	1.53423e-05	30DPA
Solyc06g075530.1	13.0584	24.7646	1.89644	0.0230166	30DPA
Solyc06g075550.2	20.1092	30.7273	1.52802	5.24947e-11	30DPA
Solyc06g076770.2	13.8441	22.8645	1.65156	1.88483e-12	30DPA
Solyc06g082060.2	0.38769	1.19328	3.07794	0.0230233	30DPA
Solyc06g082300.2	0.692568	1.37285	1.98227	0.0342592	30DPA
Solyc06g084090.2	6.50133	10.8985	1.67635	4.48526e-05	30DPA
Solyc06g084370.1	2.61616	4.55624	1.74158	0.0368635	30DPA
Solyc07g005010.2	0.75481	1.27098	1.68384	0.0133447	30DPA
Solyc07g005300.1	41.8325	82.7774	1.97878	4.53412e-10	30DPA
Solyc07g006380.2	0.821569	18.8452	22.938	1.01708e-24	30DPA
Solyc07g006680.1	9.91107	16.6464	1.67958	2.63679e-09	30DPA
Solyc07g006700.1	1.7397	5.36695	3.08499	0.00181176	30DPA
Solyc07g007260.2	36.1343	70.6333	1.95475	1.67988e-15	30DPA
Solyc07g007350.1	16.9045	27.3998	1.62086	6.94171e-08	30DPA
Solyc07g007410.2	3.47854	5.27615	1.51677	0.0245176	30DPA
Solyc07g007550.2	7.71369	12.4783	1.61769	5.88919e-09	30DPA
Solyc07g007750.2	257.156	404.582	1.57329	0.000502355	30DPA
Solyc07g007930.2	27.691	55.6068	2.00812	2.56805e-46	30DPA
Solyc07g009380.2	9.6107	18.487	1.92358	1.81752e-16	30DPA
Solyc07g014730.2	1.9087	4.2036	2.20234	0.000683027	30DPA
Solyc07g021710.2	0.930026	1.97638	2.12508	0.0291066	30DPA
Solyc07g024070.1	1.1696	2.05755	1.7592	0.0079965	30DPA
Solyc07g040680.2	8.76922	14.5474	1.65891	4.81857e-11	30DPA
Solyc07g041190.2	5.97339	10.2011	1.70775	4.03531e-09	30DPA
Solyc07g041340.1	21.6936	34.4227	1.58677	0.00425923	30DPA
Solyc07g042390.1	55.1418	84.5636	1.53356	3.96237e-09	30DPA
Solyc07g053540.1	47.3655	79.7875	1.68451	1.03389e-07	30DPA
Solyc07g054430.2	8.84525	17.6512	1.99556	6.8394e-10	30DPA
Solyc07g054790.1	15.6099	31.9176	2.0447	7.447e-10	30DPA
Solyc07g054860.1	85.4138	153.618	1.79852	5.55183e-08	30DPA
Solyc07g056580.2	2.06714	3.54006	1.71254	6.12796e-07	30DPA
Solyc07g056700.1	0.488732	2.76015	5.64758	0.00320295	30DPA
Solyc07g062220.2	1.28871	2.11295	1.63958	0.00239322	30DPA
Solyc07g062480.1	2.47037	4.43065	1.79352	0.00986738	30DPA
Solyc07g063010.2	15.9698	24.1653	1.51319	2.63771e-07	30DPA
Solyc07g064480.1	0.585938	1.33715	2.28206	0.0256896	30DPA
Solyc07g065110.1	65.4994	124.957	1.90775	6.64547e-13	30DPA
Solyc07g065920.2	5.85482	12.237	2.09007	6.94934e-14	30DPA
Solyc08g005100.2	1.96172	4.07994	2.07978	0.000210209	30DPA
Solyc08g006630.2	0.840473	2.18957	2.60517	0.0210704	30DPA
Solyc08g007240.2	42.0483	73.2731	1.7426	1.62902e-23	30DPA
Solyc08g007480.1	1.48897	3.23406	2.17201	0.0122584	30DPA
Solyc08g007770.2	6.71431	10.2062	1.52007	1.27654e-05	30DPA
Solyc08g008000.1	0.668895	1.15035	1.71977	0.0439109	30DPA
Solyc08g013940.2	0.877206	1.39741	1.59303	0.00822161	30DPA
Solyc08g023280.2	1.49173	2.25429	1.51119	0.0085953	30DPA
Solyc08g023530.1	9.25067	14.8742	1.60791	0.0224099	30DPA
Solyc08g062340.2	5.1576	9.16682	1.77734	9.22811e-10	30DPA
Solyc08g062450.1	6.11002	9.39594	1.53779	0.000316779	30DPA
Solyc08g066240.2	0.0147385	0.176958	12.0065	0.000158015	30DPA
Solyc08g066800.2	26.4725	45.1745	1.70647	9.34246e-27	30DPA
Solyc08g067230.2	0.0122742	1.02351	83.3873	2.16554e-07	30DPA
Solyc08g067340.2	5.74237	10.5186	1.83175	4.51559e-10	30DPA
Solyc08g069110.2	0.148419	0.377734	2.54505	0.00388204	30DPA
Solyc08g074390.2	6.1532	9.29307	1.51028	1.84941e-05	30DPA
Solyc08g074740.2	1.46533	2.78967	1.90378	6.37122e-06	30DPA
Solyc08g075920.2	6.36691	10.2406	1.60842	5.05539e-06	30DPA
Solyc08g076150.2	5.39369	8.47517	1.57131	1.08844e-05	30DPA
Solyc08g078460.2	0.0311031	0.164078	5.2753	0.0142201	30DPA
Solyc08g079690.2	10.7678	16.6458	1.54588	0.000327234	30DPA
Solyc08g079870.1	27.8105	43.6611	1.56995	6.84266e-15	30DPA
Solyc08g080390.2	0.984486	1.53766	1.56189	0.00760765	30DPA
Solyc08g080560.1	0.373279	1.71593	4.59692	0.0241828	30DPA
Solyc08g080570.2	29.0965	47.622	1.63669	5.4076e-19	30DPA
Solyc08g080630.2	1.05387	2.08533	1.97874	9.07523e-07	30DPA
Solyc08g080650.1	202.693	352.664	1.73989	1.23728e-17	30DPA
Solyc08g082120.2	10.067	25.8234	2.56514	1.15097e-08	30DPA
Solyc08g082400.1	41.1364	67.9054	1.65074	7.35144e-17	30DPA
Solyc08g082990.2	0.632076	1.44814	2.29109	0.000149971	30DPA
Solyc08g083270.1	0.740108	1.64863	2.22755	0.0396074	30DPA
Solyc09g005260.2	44.6761	79.6511	1.78286	1.15227e-13	30DPA
Solyc09g008080.2	1.04594	2.29351	2.19279	0.00178059	30DPA
Solyc09g008790.2	7.30443	10.9608	1.50057	1.16273e-06	30DPA
Solyc09g008830.2	27.1487	44.0193	1.62142	8.26238e-13	30DPA
Solyc09g010080.2	1.6902	2.89693	1.71396	0.000180725	30DPA
Solyc09g010360.2	2.9043	4.49817	1.54879	0.000249817	30DPA
Solyc09g011040.1	7.18953	11.1242	1.54728	4.82569e-05	30DPA
Solyc09g011190.1	24.4994	40.2334	1.64222	2.52846e-05	30DPA
Solyc09g011630.2	1.42978	2.87768	2.01268	0.00448061	30DPA
Solyc09g014740.2	0.680933	1.37714	2.02243	0.000704605	30DPA
Solyc09g015380.1	0.174194	1.03885	5.96377	1.56626e-06	30DPA
Solyc09g042230.1	0.355537	1.17221	3.297	0.0376095	30DPA
Solyc09g059240.2	0.393512	1.25644	3.1929	0.000107084	30DPA
Solyc09g059610.2	0.522906	2.12288	4.05978	8.02568e-06	30DPA
Solyc09g061390.1	13.3758	23.1273	1.72904	0.00664909	30DPA
Solyc09g063150.2	11.1802	19.4394	1.73873	1.69739e-08	30DPA
Solyc09g065540.2	11.899	18.9542	1.59293	2.25458e-10	30DPA
Solyc09g074410.2	5.16362	8.15758	1.57982	0.000424324	30DPA
Solyc09g074590.1	4.09528	7.46734	1.8234	0.0402829	30DPA
Solyc09g074630.2	10.2849	17.7858	1.72932	1.41222e-12	30DPA
Solyc09g074850.2	0.704712	1.3802	1.95852	0.0254102	30DPA
Solyc09g075600.1	7.69814	13.2176	1.71699	0.0106655	30DPA
Solyc09g082220.1	1.96187	4.09312	2.08633	0.0364776	30DPA
Solyc09g082250.2	0.372117	0.814931	2.18999	0.030298	30DPA
Solyc09g083400.2	6.46264	10.5261	1.62876	1.17992e-05	30DPA
Solyc09g083440.2	2.70142	5.17945	1.91731	0.0224059	30DPA
Solyc09g084440.2	106.295	160.273	1.50782	1.20742e-10	30DPA
Solyc09g092110.2	0.687742	2.86443	4.16497	8.36408e-06	30DPA
Solyc09g092160.2	2.23221	3.88159	1.7389	7.74701e-09	30DPA
Solyc09g092260.2	22.1972	51.4409	2.31745	2.02536e-27	30DPA
Solyc09g092520.2	1.31337	2.18367	1.66264	0.019155	30DPA
Solyc09g097760.2	0.321159	1.58269	4.92805	4.52041e-06	30DPA
Solyc09g097770.2	18.7089	28.7465	1.53652	5.56076e-07	30DPA
Solyc10g005210.2	13.2255	25.1274	1.89991	2.80352e-17	30DPA
Solyc10g006330.2	12.9033	19.8524	1.53855	3.46716e-11	30DPA
Solyc10g007050.2	1.0474	2.1533	2.05585	0.00971534	30DPA
Solyc10g008040.2	0.101976	0.335303	3.28805	0.00119152	30DPA
Solyc10g008540.2	3.24005	5.22975	1.61409	0.0187024	30DPA
Solyc10g008910.1	91.9022	144.854	1.57617	1.8787e-12	30DPA
Solyc10g009150.2	0.675354	2.66984	3.95324	9.38272e-06	30DPA
Solyc10g009580.2	2.45756	4.07639	1.65872	0.00238929	30DPA
Solyc10g017960.1	3.62226	11.4845	3.17055	1.55546e-29	30DPA
Solyc10g045240.1	21.8545	41.302	1.88986	1.81379e-11	30DPA
Solyc10g049970.1	18.0793	27.6364	1.52862	1.64882e-06	30DPA
Solyc10g050110.1	65.3365	103.406	1.58266	1.124e-11	30DPA
Solyc10g054420.1	4.02544	6.26347	1.55597	0.0217146	30DPA
Solyc10g074540.1	57.6151	94.9045	1.64722	7.56046e-18	30DPA
Solyc10g074720.1	4.31466	6.67633	1.54736	0.0190809	30DPA
Solyc10g075110.1	28.2145	42.9109	1.52088	1.57516e-06	30DPA
Solyc10g079240.1	2.23353	4.75351	2.12826	3.0865e-07	30DPA
Solyc10g079620.1	16.0977	27.5673	1.7125	4.0465e-12	30DPA
Solyc10g080540.1	1.45111	3.44302	2.37268	0.000219681	30DPA
Solyc10g080620.1	7.98136	16.8024	2.1052	0.0409135	30DPA
Solyc10g080840.1	6.50946	12.7018	1.95129	8.33167e-25	30DPA
Solyc10g081830.1	2.55066	4.84698	1.90029	0.00131736	30DPA
Solyc10g081930.1	2.96637	4.97658	1.67767	0.0107473	30DPA
Solyc10g083140.1	9.57826	15.58	1.6266	0.00617294	30DPA
Solyc10g083330.1	7.85405	12.4642	1.58697	0.000103599	30DPA
Solyc10g083950.1	1.78485	2.82761	1.58423	0.0237124	30DPA
Solyc10g085130.1	0.706072	1.42087	2.01236	0.021079	30DPA
Solyc10g085690.1	4.73943	7.40355	1.56212	0.000127697	30DPA
Solyc10g085950.1	5.40508	9.00866	1.6667	0.00100054	30DPA
Solyc10g086170.1	5.59136	9.89522	1.76974	5.83635e-09	30DPA
Solyc10g086570.2	33.2078	51.935	1.56394	3.16227e-08	30DPA
Solyc11g005080.1	8.63283	14.1106	1.63453	6.89558e-11	30DPA
Solyc11g005190.1	0.637207	1.6468	2.5844	4.85153e-05	30DPA
Solyc11g006040.1	1.38376	2.37925	1.7194	0.000389099	30DPA
Solyc11g007130.1	11.6665	17.8854	1.53305	1.62044e-07	30DPA
Solyc11g008040.1	2.01077	4.12742	2.05266	0.0496623	30DPA
Solyc11g008530.1	3.45444	6.73518	1.94972	4.01737e-05	30DPA
Solyc11g010340.1	1.89206	3.50572	1.85286	0.0218521	30DPA
Solyc11g010630.2	2.5352	4.78132	1.88598	1.07434e-15	30DPA
Solyc11g010760.1	1.13165	2.24672	1.98535	0.00253112	30DPA
Solyc11g011160.1	3.55699	7.633	2.14591	6.27896e-05	30DPA
Solyc11g011590.1	1.41157	2.78018	1.96956	0.0172576	30DPA
Solyc11g012960.1	44.5403	66.8541	1.50098	0.00482243	30DPA
Solyc11g012980.1	5.04474	8.8934	1.76291	9.08759e-05	30DPA
Solyc11g013890.1	1.66447	3.23059	1.94091	0.000124206	30DPA
Solyc11g020100.1	0.74614	1.70221	2.28136	9.89816e-06	30DPA
Solyc11g027840.1	0.729746	1.70855	2.34129	0.022633	30DPA
Solyc11g031950.1	1.51566	3.72926	2.46048	0.000293572	30DPA
Solyc11g042460.1	2.18823	3.33591	1.52448	0.000139643	30DPA
Solyc11g043060.1	0.234471	1.01038	4.30917	0.036251	30DPA
Solyc11g044450.1	1.63945	4.26694	2.60266	3.646e-06	30DPA
Solyc11g065220.1	2.45077	3.69674	1.5084	0.0211061	30DPA
Solyc11g065520.1	14.1007	23.176	1.6436	4.03376e-13	30DPA
Solyc11g066320.1	8.1209	17.0404	2.09834	2.06475e-24	30DPA
Solyc11g066330.1	4.86134	7.33282	1.5084	0.00074654	30DPA
Solyc11g069180.1	3.06728	4.72167	1.53936	0.0205906	30DPA
Solyc11g071820.1	9.96608	15.0927	1.51441	8.52735e-05	30DPA
Solyc11g072840.1	14.8461	24.9143	1.67816	0.0006432	30DPA
Solyc11g072860.1	78.1798	131.05	1.67627	7.73925e-13	30DPA
Solyc11g073160.1	2.15107	3.66741	1.70493	0.000112555	30DPA
Solyc12g005020.1	5.91516	10.4584	1.76806	0.00733884	30DPA
Solyc12g005430.1	2.5433	4.63462	1.82229	0.00329824	30DPA
Solyc12g005880.1	7.01756	11.2616	1.60478	1.08841e-06	30DPA
Solyc12g006260.1	23.4147	64.0482	2.73538	1.331e-29	30DPA
Solyc12g006270.1	1.06792	2.0848	1.95221	0.0487239	30DPA
Solyc12g006380.1	27.3047	43.1847	1.58158	8.39364e-05	30DPA
Solyc12g006590.1	3.79825	6.55288	1.72524	0.00278253	30DPA
Solyc12g007060.1	35.8019	53.9956	1.50817	0.000372943	30DPA
Solyc12g008560.1	406.025	643.266	1.5843	4.07421e-18	30DPA
Solyc12g008650.1	33.1284	81.4003	2.45712	9.69953e-49	30DPA
Solyc12g009070.1	9.11702	16.5702	1.8175	0.00445391	30DPA
Solyc12g009650.1	0.379458	1.34943	3.55619	0.0169149	30DPA
Solyc12g009800.1	22.9029	37.9605	1.65746	1.73843e-05	30DPA
Solyc12g010910.1	3.38664	5.44841	1.60879	0.0396393	30DPA
Solyc12g013700.1	8.62939	20.3715	2.36071	4.68845e-30	30DPA
Solyc12g013710.1	6.75411	11.3344	1.67815	0.000823765	30DPA
Solyc12g014100.1	12.1394	18.3474	1.51139	7.02896e-09	30DPA
Solyc12g014270.1	2.15358	4.16455	1.93378	0.00707382	30DPA
Solyc12g014630.1	34.0903	99.1264	2.90776	1.08371e-25	30DPA
Solyc12g015770.1	9.04582	14.2412	1.57434	2.22449e-09	30DPA
Solyc12g019550.1	2.3832	5.25864	2.20655	0.0190872	30DPA
Solyc12g036380.1	3.06195	6.54313	2.13692	0.0103989	30DPA
Solyc12g042470.1	5.64915	9.97613	1.76595	2.62099e-06	30DPA
Solyc12g042500.1	63.5017	99.7852	1.57138	3.50285e-06	30DPA
Solyc12g044310.1	0.988583	1.81716	1.83815	0.0184708	30DPA
Solyc12g044330.1	42.1955	91.4092	2.16633	7.5365e-14	30DPA
Solyc12g055970.1	5.55191	8.83624	1.59157	0.000216386	30DPA
Solyc12g056950.1	7.24919	11.9349	1.64637	0.0365171	30DPA
Solyc12g057040.1	21.1029	33.602	1.59229	1.2634e-13	30DPA
Solyc12g057090.1	1.13401	2.07584	1.83053	0.00609301	30DPA
Solyc12g088460.1	1.12845	1.94513	1.72371	0.00083702	30DPA
Solyc12g096870.1	10.1353	21.7135	2.14238	4.98439e-12	30DPA
Solyc12g098340.1	29.8848	47.3302	1.58375	1.74503e-12	30DPA
Solyc12g098600.1	18.1093	32.0073	1.76745	1.00072e-16	30DPA
Solyc12g098810.1	6.01478	10.1676	1.69044	1.71899e-05	30DPA
Solyc12g099190.1	11.6474	19.2403	1.6519	3.28522e-05	30DPA
Solyc12g099200.1	105.657	178.058	1.68525	1.07036e-18	30DPA
Solyc12g100030.1	0.571755	1.13366	1.98277	0.0067234	30DPA
Solyc00g014800.1	4.17373	2.36192	0.565901	0.020923	30DPA
Solyc00g272810.1	11.7154	5.78872	0.494111	1.15227e-13	30DPA
Solyc01g005160.2	5.3399	3.15257	0.590381	4.309e-09	30DPA
Solyc01g006290.2	0.372906	0.0269223	0.072196	6.12796e-07	30DPA
Solyc01g006950.2	14.9935	8.89609	0.593331	7.5365e-14	30DPA
Solyc01g007020.2	1.65834	0.744656	0.449038	4.23012e-06	30DPA
Solyc01g008210.2	62.3462	26.0125	0.417226	3.67364e-38	30DPA
Solyc01g008220.2	34.9664	16.8932	0.483127	9.11734e-26	30DPA
Solyc01g008690.2	1.29132	0.485044	0.37562	0.0010309	30DPA
Solyc01g008850.2	239.847	149.07	0.621521	1.28538e-30	30DPA
Solyc01g010060.2	19.1715	12.376	0.645541	1.0238e-06	30DPA
Solyc01g057080.1	3.53634	1.42176	0.402043	0.0398969	30DPA
Solyc01g073840.1	2.02886	0.899459	0.443333	0.000292647	30DPA
Solyc01g073860.2	6.58677	2.60413	0.395358	6.03461e-12	30DPA
Solyc01g079200.2	5.3378	1.74967	0.327788	1.34736e-20	30DPA
Solyc01g079260.2	38.3743	24.9034	0.64896	3.32919e-16	30DPA
Solyc01g079470.2	9.03263	5.21486	0.577335	6.03938e-05	30DPA
Solyc01g086730.2	2.00132	1.15317	0.576205	0.00136947	30DPA
Solyc01g087950.2	0.994206	0.126774	0.127512	1.51802e-22	30DPA
Solyc01g088530.2	7.98864	4.23803	0.530507	2.37612e-09	30DPA
Solyc01g090310.2	5.93327	3.18069	0.536077	0.000440378	30DPA
Solyc01g091470.2	3.19397	1.24855	0.39091	5.13756e-08	30DPA
Solyc01g091910.2	22.0444	12.3215	0.558938	2.78086e-22	30DPA
Solyc01g095080.2	3.48095	1.80391	0.518223	1.1966e-15	30DPA
Solyc01g095140.2	1233.4	700.168	0.567672	1.37685e-28	30DPA
Solyc01g095150.2	943.712	624.536	0.661786	7.72072e-24	30DPA
Solyc01g095920.2	0.325124	0.153638	0.47255	0.0203408	30DPA
Solyc01g095970.2	52.4282	34.6474	0.660855	2.04863e-19	30DPA
Solyc01g096050.2	68.366	42.9698	0.628526	8.77e-27	30DPA
Solyc01g096200.2	29.6769	17.4692	0.588645	1.12032e-30	30DPA
Solyc01g096670.2	9.75901	6.43016	0.658895	3.69793e-07	30DPA
Solyc01g096730.2	15.8618	8.1346	0.512841	1.15962e-29	30DPA
Solyc01g096740.2	0.269658	0.110538	0.409919	0.0126293	30DPA
Solyc01g099370.2	211.319	120.681	0.571086	8.2076e-32	30DPA
Solyc01g099920.2	112.289	67.1254	0.597791	4.94133e-16	30DPA
Solyc01g100040.2	60.474	39.8077	0.658261	2.14497e-16	30DPA
Solyc01g100750.2	10.2215	6.48548	0.634494	1.37495e-05	30DPA
Solyc01g100880.2	1.92449	0.916894	0.476436	7.98474e-05	30DPA
Solyc01g101130.2	5.07267	2.71561	0.535341	4.73345e-10	30DPA
Solyc01g103030.2	2.1556	0.933224	0.432931	0.0135093	30DPA
Solyc01g103650.2	27.6819	17.9992	0.650216	2.76633e-12	30DPA
Solyc01g104010.2	9.3196	5.07489	0.544539	1.79118e-07	30DPA
Solyc01g105010.2	59.5561	30.5644	0.513203	8.23283e-26	30DPA
Solyc01g105390.2	4.34346	2.69131	0.619624	0.0350247	30DPA
Solyc01g105650.2	15.5682	9.11673	0.585601	1.84129e-10	30DPA
Solyc01g105890.2	20.6431	12.6742	0.613967	5.96169e-07	30DPA
Solyc01g106500.2	23.3126	15.1792	0.651116	4.15242e-17	30DPA
Solyc01g107190.2	57.0781	29.7559	0.521319	8.43324e-20	30DPA
Solyc01g107830.2	2.46512	1.04404	0.423525	3.08972e-17	30DPA
Solyc01g108220.2	6.5663	2.80819	0.427667	0.0256995	30DPA
Solyc01g108400.2	7.77325	4.50994	0.580187	1.22073e-15	30DPA
Solyc01g109920.2	9.32952	4.71821	0.505729	6.16615e-19	30DPA
Solyc01g110440.2	29.9375	18.9171	0.631886	0.000766753	30DPA
Solyc01g111250.2	9.89501	3.9293	0.397099	1.84669e-40	30DPA
Solyc01g111440.2	35.8521	19.3237	0.538984	2.86228e-49	30DPA
Solyc01g111610.2	13.1715	5.84713	0.443922	7.46314e-14	30DPA
Solyc01g111950.2	2.21874	1.39077	0.626832	0.00295175	30DPA
Solyc01g111970.2	0.866769	0.252595	0.291421	1.6845e-09	30DPA
Solyc01g112070.2	1.14833	0.33252	0.289568	1.1849e-12	30DPA
Solyc01g112230.2	1.06299	0.248232	0.233522	0.00337896	30DPA
Solyc02g031710.2	24.1152	15.1769	0.629348	7.28767e-17	30DPA
Solyc02g062370.2	34.3911	20.6329	0.599947	4.38653e-18	30DPA
Solyc02g062390.2	1.87333	1.06281	0.567335	0.00170113	30DPA
Solyc02g062460.2	611.995	387.491	0.63316	1.50365e-26	30DPA
Solyc02g062550.2	9.72736	5.47287	0.562626	3.00783e-16	30DPA
Solyc02g063430.2	42.2407	25.176	0.596013	6.80716e-19	30DPA
Solyc02g067040.2	0.700292	0.444187	0.634289	0.0241266	30DPA
Solyc02g067490.2	1.12004	0.700683	0.625588	0.0380141	30DPA
Solyc02g067680.1	13.4401	6.3555	0.472875	2.03753e-12	30DPA
Solyc02g067700.1	7.46404	4.00923	0.537139	0.0471135	30DPA
Solyc02g067800.2	4.91761	2.76435	0.562133	0.00637651	30DPA
Solyc02g068680.1	20.6336	12.8056	0.620618	2.13044e-10	30DPA
Solyc02g069060.2	3.10926	1.72524	0.55487	0.0184708	30DPA
Solyc02g070020.1	10.996	4.4875	0.408102	8.79195e-43	30DPA
Solyc02g070690.1	2.60996	1.69717	0.650265	0.0478719	30DPA
Solyc02g070890.2	10.8342	4.84175	0.446895	1.10419e-49	30DPA
Solyc02g071130.2	30.316	16.5977	0.547492	1.03964e-23	30DPA
Solyc02g071220.2	33.3277	21.2873	0.638728	6.79121e-11	30DPA
Solyc02g071470.2	1.44759	0.645114	0.445648	0.00566421	30DPA
Solyc02g071820.2	35.4955	23.4623	0.660992	2.65744e-17	30DPA
Solyc02g072530.1	51.8215	28.4765	0.549511	9.80313e-31	30DPA
Solyc02g073580.1	9.14673	5.77522	0.631397	0.000230556	30DPA
Solyc02g078340.2	1.91312	0.777976	0.406654	0.0113816	30DPA
Solyc02g078530.2	10.7842	6.562	0.608485	2.32292e-09	30DPA
Solyc02g079280.2	6.75905	3.91891	0.579802	2.18449e-06	30DPA
Solyc02g079920.2	2.22575	1.45155	0.652162	0.00089853	30DPA
Solyc02g080120.1	5.02817	2.62969	0.522991	3.93263e-05	30DPA
Solyc02g081030.2	184.577	87.0351	0.471538	1.11937e-71	30DPA
Solyc02g081360.2	4.42621	2.22676	0.503086	2.63677e-09	30DPA
Solyc02g082040.2	1.8808	0.57397	0.305173	9.39316e-06	30DPA
Solyc02g082240.1	15.6816	5.99721	0.382437	1.40815e-11	30DPA
Solyc02g082930.2	10.0244	5.66123	0.564748	1.38269e-17	30DPA
Solyc02g082980.1	1.02961	0.483	0.469107	0.026028	30DPA
Solyc02g083120.1	128.264	76.3584	0.595323	1.77931e-19	30DPA
Solyc02g084130.2	2.00834	0.467009	0.232535	2.87057e-07	30DPA
Solyc02g084450.2	1.13047	0.632804	0.55977	0.0150327	30DPA
Solyc02g084570.2	1.67727	1.04472	0.622873	0.0102604	30DPA
Solyc02g084850.2	36.8571	11.5621	0.313701	4.07853e-52	30DPA
Solyc02g084860.1	34.5931	21.8499	0.631626	3.6552e-06	30DPA
Solyc02g084890.1	3.9937	2.55153	0.63889	0.000116268	30DPA
Solyc02g085630.2	20.3714	10.8164	0.53096	3.78601e-15	30DPA
Solyc02g085910.2	44.9395	27.0262	0.60139	4.10319e-20	30DPA
Solyc02g086120.2	8.33	5.20717	0.62511	0.00161865	30DPA
Solyc02g086590.2	12.6635	8.40436	0.663669	3.66733e-10	30DPA
Solyc02g087110.2	1.4577	0.719381	0.493503	9.42292e-09	30DPA
Solyc02g087210.2	22.8171	12.252	0.536964	1.11801e-15	30DPA
Solyc02g088180.2	3.29481	1.72801	0.524464	0.000176612	30DPA
Solyc02g088340.2	31.0891	20.0385	0.644549	1.32707e-18	30DPA
Solyc02g088630.2	139.565	85.4121	0.611986	3.66987e-30	30DPA
Solyc02g088950.1	1.38666	0.314267	0.226636	0.0466249	30DPA
Solyc02g089520.1	1.42783	0.925967	0.648514	0.0368847	30DPA
Solyc02g090310.1	15.8662	8.63215	0.544058	4.22225e-12	30DPA
Solyc02g090870.1	11.3681	6.75107	0.593863	7.8217e-10	30DPA
Solyc02g090970.1	10.6411	5.44398	0.5116	1.10175e-12	30DPA
Solyc02g090980.1	2.063	0.926237	0.448976	0.000455329	30DPA
Solyc02g090990.1	2.15524	1.12545	0.522191	0.044367	30DPA
Solyc02g091250.1	111.847	37.4871	0.335165	1.60212e-59	30DPA
Solyc02g091260.1	13.6395	7.75426	0.568517	0.000861066	30DPA
Solyc02g091630.1	4.34294	2.77027	0.637879	0.0286254	30DPA
Solyc02g092120.2	4.3172	2.47958	0.574348	0.00199349	30DPA
Solyc02g092210.1	1.33927	0.615832	0.459827	0.0012376	30DPA
Solyc02g092240.2	4.6334	2.95735	0.638269	0.000178692	30DPA
Solyc02g092580.2	3.50896	1.99686	0.569074	3.19701e-05	30DPA
Solyc02g093180.2	3.70172	1.27974	0.345715	9.9832e-19	30DPA
Solyc02g093230.2	13.9827	6.86236	0.490775	1.3755e-20	30DPA
Solyc02g093750.2	1.68245	1.04044	0.618404	0.000699052	30DPA
Solyc02g093990.2	1.91657	1.03984	0.542554	0.00926657	30DPA
Solyc02g094000.1	19.9077	13.202	0.663162	0.000754527	30DPA
Solyc02g094180.2	1.07817	0.375555	0.348327	2.4664e-06	30DPA
Solyc03g005040.1	1.64639	0.660219	0.401011	0.0113018	30DPA
Solyc03g005320.2	3.06778	1.6229	0.529013	3.11419e-05	30DPA
Solyc03g005570.2	3.40876	2.07354	0.608299	0.00382905	30DPA
Solyc03g006010.2	0.715527	0.461557	0.645059	0.0269844	30DPA
Solyc03g007790.2	1.53789	0.854895	0.55589	0.000983429	30DPA
Solyc03g007960.2	26.6015	16.1223	0.606068	5.20509e-18	30DPA
Solyc03g026050.2	24.2608	15.2733	0.629545	5.48654e-07	30DPA
Solyc03g026230.1	17.9683	6.11139	0.340121	8.10896e-63	30DPA
Solyc03g034140.2	0.52034	0.198511	0.381503	0.00874932	30DPA
Solyc03g034410.1	3.20061	1.90883	0.596396	0.0452126	30DPA
Solyc03g044300.2	40.695	27.099	0.665904	1.32707e-18	30DPA
Solyc03g046380.1	14.9031	4.75528	0.319079	7.98841e-13	30DPA
Solyc03g063600.2	116.289	66.2433	0.569642	5.80076e-39	30DPA
Solyc03g078090.2	12.2093	5.51992	0.452108	1.1412e-25	30DPA
Solyc03g080190.2	204.513	100.55	0.491656	4.76521e-59	30DPA
Solyc03g083620.1	483.656	293.534	0.606906	1.73783e-05	30DPA
Solyc03g083680.1	11.4535	6.16143	0.53795	0.00074142	30DPA
Solyc03g083730.1	11.2786	5.45886	0.484002	1.5146e-07	30DPA
Solyc03g093510.2	108.74	61.5649	0.566164	1.57717e-35	30DPA
Solyc03g095780.1	12.0879	6.8171	0.563961	9.28555e-06	30DPA
Solyc03g096550.2	2.42691	0.88298	0.363829	1.08844e-05	30DPA
Solyc03g097170.2	42.11	20.4887	0.486553	6.20014e-41	30DPA
Solyc03g097580.2	5.85575	2.73626	0.467277	1.10953e-07	30DPA
Solyc03g097840.2	2.81171	1.3745	0.488848	8.16314e-06	30DPA
Solyc03g098100.2	8.53729	5.24681	0.614576	4.80138e-06	30DPA
Solyc03g098300.1	9.54725	5.76963	0.604323	7.8045e-06	30DPA
Solyc03g111620.1	4.05748	2.41686	0.595656	0.032314	30DPA
Solyc03g112030.1	2.19438	1.31056	0.597234	0.00551773	30DPA
Solyc03g112060.2	49.0532	31.8543	0.649382	3.20423e-19	30DPA
Solyc03g112210.1	15.9899	10.0943	0.631293	0.0497341	30DPA
Solyc03g113430.2	5.73984	3.7401	0.651604	3.24703e-10	30DPA
Solyc03g113490.2	1.02516	0.437706	0.426965	0.0010873	30DPA
Solyc03g114600.2	15.2055	8.17006	0.537308	4.51602e-16	30DPA
Solyc03g115370.2	39.3903	22.2706	0.565384	3.61535e-33	30DPA
Solyc03g116890.2	37.2535	21.4714	0.576359	4.21589e-17	30DPA
Solyc03g118450.1	26.2677	16.0253	0.610077	0.000236684	30DPA
Solyc03g118540.2	4.09519	2.67532	0.653283	0.000220336	30DPA
Solyc03g118810.1	382.598	168.876	0.441394	4.18254e-46	30DPA
Solyc03g119370.1	2.55431	1.37373	0.53781	0.0107147	30DPA
Solyc03g119810.1	39.1648	25.7605	0.657747	4.52421e-07	30DPA
Solyc03g120550.2	161.973	91.5447	0.565185	2.79248e-43	30DPA
Solyc03g120600.2	1.26363	0.309451	0.24489	0.000823765	30DPA
Solyc03g120980.2	11.1744	7.17868	0.642419	0.00207788	30DPA
Solyc03g120990.2	4.6394	3.04911	0.65722	2.22122e-06	30DPA
Solyc03g121340.1	3.39996	1.28856	0.378993	0.00440941	30DPA
Solyc03g122130.2	0.693769	0.225721	0.325355	3.85634e-05	30DPA
Solyc04g005040.1	168.526	85.8847	0.509621	6.14331e-48	30DPA
Solyc04g005480.1	524.938	256.054	0.48778	3.22717e-33	30DPA
Solyc04g007530.2	39.8453	26.4471	0.663744	4.65928e-16	30DPA
Solyc04g007620.1	6.9754	4.01041	0.574937	0.0225383	30DPA
Solyc04g007990.1	39.8458	24.0272	0.603005	0.0399243	30DPA
Solyc04g008330.1	2.40911	1.18006	0.489831	0.00179263	30DPA
Solyc04g012050.2	42.7083	17.5366	0.410613	1.48964e-54	30DPA
Solyc04g012140.1	11.1485	5.60503	0.502763	0.0112476	30DPA
Solyc04g014220.1	10.9981	6.67293	0.606737	2.26461e-06	30DPA
Solyc04g015530.1	0.241218	0.0279686	0.115947	0.000956136	30DPA
Solyc04g016000.2	1.09078	0.51039	0.467911	0.0351876	30DPA
Solyc04g016270.1	11.1332	6.42852	0.57742	0.00169005	30DPA
Solyc04g025530.2	6.23833	3.40823	0.546336	1.01925e-11	30DPA
Solyc04g051360.2	30.7696	12.3906	0.40269	1.23331e-39	30DPA
Solyc04g057830.1	3.35297	1.09332	0.326076	8.87159e-06	30DPA
Solyc04g058170.1	8.83655	5.84635	0.66161	0.00078179	30DPA
Solyc04g064480.2	32.8021	21.3398	0.650562	0.000632154	30DPA
Solyc04g064610.2	2.12808	1.27526	0.599254	0.0240773	30DPA
Solyc04g064880.2	2.74772	1.62698	0.59212	0.000985559	30DPA
Solyc04g071090.2	0.546348	0.117017	0.21418	0.0410952	30DPA
Solyc04g071680.1	1.71752	0.961018	0.559539	0.00140121	30DPA
Solyc04g071770.2	82.1691	30.3106	0.368881	2.12851e-48	30DPA
Solyc04g071780.2	1.47293	0.392828	0.266698	8.91308e-16	30DPA
Solyc04g072000.2	16.1584	10.2961	0.637199	1.73854e-09	30DPA
Solyc04g072900.1	174.914	110.798	0.633444	2.44573e-23	30DPA
Solyc04g074490.2	41.0581	26.9962	0.657513	1.62947e-20	30DPA
Solyc04g074680.1	8.35914	4.2991	0.514299	2.93788e-06	30DPA
Solyc04g074710.2	2.87355	1.58265	0.550763	0.00142539	30DPA
Solyc04g074950.2	31.7907	16.4076	0.516112	1.22057e-38	30DPA
Solyc04g076220.2	9.28115	5.29577	0.570594	4.56696e-15	30DPA
Solyc04g076860.2	40.8408	18.603	0.455501	5.31677e-57	30DPA
Solyc04g077050.2	122.101	66.8011	0.547099	2.74646e-22	30DPA
Solyc04g077270.2	1.22742	0.656982	0.535252	0.00141826	30DPA
Solyc04g077510.2	3.11045	2.01245	0.646998	0.00400436	30DPA
Solyc04g078630.2	4.91443	3.20945	0.653067	3.11665e-05	30DPA
Solyc04g079300.2	5.9915	3.21218	0.536122	1.67112e-15	30DPA
Solyc04g079360.1	52.0975	27.22	0.522482	1.21798e-23	30DPA
Solyc04g079450.2	9.92418	4.84672	0.488375	3.82431e-07	30DPA
Solyc04g079460.1	4.14212	1.80843	0.436595	0.000569623	30DPA
Solyc04g079760.2	10.7043	5.32887	0.497825	2.89503e-18	30DPA
Solyc04g082140.2	236.964	150.621	0.635628	2.67258e-11	30DPA
Solyc04g082220.1	2.96033	1.92832	0.651386	0.00523023	30DPA
Solyc04g083140.1	1.14375	0.448223	0.391888	8.01106e-05	30DPA
Solyc05g005280.2	1.36284	0.644751	0.473095	6.14621e-05	30DPA
Solyc05g007580.1	1.5816	0.733713	0.463906	0.0125801	30DPA
Solyc05g008220.2	3.52191	1.71516	0.486996	5.54336e-06	30DPA
Solyc05g008640.1	2.17459	0.737494	0.339142	0.000366453	30DPA
Solyc05g009120.2	5.37306	2.98389	0.555342	1.66526e-13	30DPA
Solyc05g009170.1	44.1219	27.0839	0.613844	3.04527e-05	30DPA
Solyc05g009340.1	37.7613	15.3409	0.40626	2.1408e-30	30DPA
Solyc05g011960.2	0.959085	0.589883	0.615048	0.0154109	30DPA
Solyc05g013710.2	1.9846	1.18948	0.599355	0.019069	30DPA
Solyc05g015840.2	9.39994	5.27845	0.561541	3.02888e-09	30DPA
Solyc05g015850.2	4.54965	1.77986	0.391208	5.58121e-10	30DPA
Solyc05g041910.2	349.771	230.768	0.659769	3.2572e-24	30DPA
Solyc05g052040.1	129.75	84.1388	0.64847	2.74488e-12	30DPA
Solyc05g052050.1	162.751	99.4743	0.611204	3.72843e-25	30DPA
Solyc05g052650.2	35.3334	22.098	0.625412	8.54994e-08	30DPA
Solyc05g052660.1	57.5432	35.6196	0.619006	1.20944e-08	30DPA
Solyc05g052670.1	20.476	6.907	0.337322	7.95713e-44	30DPA
Solyc05g052680.1	35.9105	22.6121	0.62968	8.84041e-17	30DPA
Solyc05g052860.2	1.39827	0.449519	0.321483	2.4047e-10	30DPA
Solyc05g053080.2	48.493	31.003	0.639329	4.9055e-05	30DPA
Solyc05g053180.2	19.7993	11.4791	0.579772	2.42574e-05	30DPA
Solyc05g053600.2	1.21012	0.688927	0.569306	0.013573	30DPA
Solyc05g053610.2	2.42641	0.854038	0.351977	2.91023e-20	30DPA
Solyc05g054380.1	4.27763	1.11388	0.260397	1.05806e-05	30DPA
Solyc05g054890.2	8.95235	3.59881	0.401996	2.94703e-25	30DPA
Solyc05g055080.1	3.56946	1.55438	0.435467	0.00520385	30DPA
Solyc05g055990.2	2.97095	1.79479	0.604113	0.0415836	30DPA
Solyc06g005770.1	2.83619	0.898098	0.316656	0.0147993	30DPA
Solyc06g005810.2	23.6568	15.4729	0.654054	2.42929e-10	30DPA
Solyc06g010030.2	8.83636	5.35066	0.605528	5.135e-13	30DPA
Solyc06g016820.1	7.18717	1.22526	0.170479	1.84704e-07	30DPA
Solyc06g035700.1	85.1058	36.0346	0.42341	2.85699e-42	30DPA
Solyc06g036110.1	340.162	214.435	0.63039	1.10398e-16	30DPA
Solyc06g050440.2	0.560523	0.22431	0.40018	0.0474868	30DPA
Solyc06g051800.2	6.56077	2.85127	0.434594	1.89593e-23	30DPA
Solyc06g051840.1	12.1885	5.02023	0.411883	4.04638e-25	30DPA
Solyc06g059720.2	0.12537	0.0170538	0.136028	0.0302675	30DPA
Solyc06g059730.1	52.1517	29.5841	0.567269	2.63423e-19	30DPA
Solyc06g060380.2	3.62195	2.33851	0.64565	2.08753e-05	30DPA
Solyc06g060620.2	121.772	70.4324	0.578394	2.42821e-33	30DPA
Solyc06g060710.2	33.7227	21.8163	0.646931	8.83581e-14	30DPA
Solyc06g060840.1	3.53197	1.88224	0.532916	0.00395847	30DPA
Solyc06g061280.2	24.5505	14.6541	0.596898	6.52837e-17	30DPA
Solyc06g065870.2	1.94859	1.12775	0.578754	0.0406109	30DPA
Solyc06g066800.1	851.621	405.664	0.476344	5.15814e-62	30DPA
Solyc06g066820.2	4.88675	2.80873	0.574765	0.000395877	30DPA
Solyc06g068960.1	320.142	183.122	0.572003	2.16686e-27	30DPA
Solyc06g069380.2	20.6927	9.99405	0.482974	3.76859e-31	30DPA
Solyc06g070990.2	1.2461	0.515311	0.413539	0.000730693	30DPA
Solyc06g072460.1	48.1873	23.299	0.48351	2.5448e-41	30DPA
Solyc06g072530.2	3.93507	2.30597	0.586004	0.000634426	30DPA
Solyc06g072550.2	6.93508	3.97301	0.572886	0.00116775	30DPA
Solyc06g072670.2	10.7272	4.64056	0.432595	4.10172e-28	30DPA
Solyc06g072680.2	3.28952	1.43356	0.435796	3.19039e-06	30DPA
Solyc06g073830.1	73.0118	27.2496	0.373221	6.69477e-54	30DPA
Solyc06g073850.1	44.9883	29.1035	0.646912	1.51715e-10	30DPA
Solyc06g074390.2	2.08055	1.377	0.661847	0.0296355	30DPA
Solyc06g074420.1	52.0632	21.2755	0.408647	3.05476e-58	30DPA
Solyc06g076020.2	103.712	59.8888	0.577454	4.49356e-38	30DPA
Solyc06g076300.2	51.61	32.3772	0.627343	1.73091e-17	30DPA
Solyc06g076320.1	71.0023	40.9701	0.577024	1.56504e-05	30DPA
Solyc06g083900.2	2.78336	1.46758	0.527269	0.0230006	30DPA
Solyc06g084280.1	0.934694	0.123158	0.131763	4.85153e-05	30DPA
Solyc07g005330.2	312.321	202.307	0.647753	8.09355e-15	30DPA
Solyc07g006480.2	5.20813	3.46815	0.66591	0.00028531	30DPA
Solyc07g006590.1	192.348	118.764	0.617442	1.62566e-09	30DPA
Solyc07g006770.2	5.03365	3.16379	0.628528	2.96647e-09	30DPA
Solyc07g008250.2	105.548	59.3752	0.562545	2.7558e-41	30DPA
Solyc07g018010.2	89.1969	51.5368	0.577787	1.00065e-19	30DPA
Solyc07g032680.1	4.85585	1.02224	0.210517	0.0020658	30DPA
Solyc07g040890.1	1.87902	0.94261	0.501651	0.00193105	30DPA
Solyc07g041070.2	19.1177	11.4514	0.598992	7.01017e-15	30DPA
Solyc07g041760.2	13.9603	8.93528	0.640051	9.31662e-08	30DPA
Solyc07g042230.1	30.3835	12.4474	0.409675	1.64948e-20	30DPA
Solyc07g042540.2	19.8035	12.3673	0.624504	0.0448321	30DPA
Solyc07g043230.2	45.7443	24.7937	0.542007	2.56809e-30	30DPA
Solyc07g045140.2	0.496264	0.261225	0.526384	0.00377173	30DPA
Solyc07g048060.1	65.6132	25.8727	0.394321	5.86499e-44	30DPA
Solyc07g049370.2	34.1141	21.0727	0.617711	9.20228e-17	30DPA
Solyc07g049530.2	1181.02	782.348	0.662437	3.32565e-25	30DPA
Solyc07g052960.1	7.45227	4.29005	0.57567	8.09355e-15	30DPA
Solyc07g055010.2	2.47876	1.17596	0.474414	0.0144154	30DPA
Solyc07g055990.2	12.7636	7.61681	0.596758	5.38964e-12	30DPA
Solyc07g056170.2	52.4498	33.8545	0.645465	7.33355e-18	30DPA
Solyc07g056320.2	22.9572	12.0983	0.526996	1.45754e-27	30DPA
Solyc07g062690.1	14.7405	6.27121	0.42544	0.000571788	30DPA
Solyc07g062700.2	858.741	524.691	0.611001	6.94551e-35	30DPA
Solyc07g063210.2	4.33943	1.34478	0.309897	1.16789e-07	30DPA
Solyc07g063850.2	1.52117	0.807224	0.530661	0.00190064	30DPA
Solyc07g063930.2	31.4872	14.9008	0.473233	9.92098e-41	30DPA
Solyc07g064820.1	4.64495	3.06927	0.660775	0.00443593	30DPA
Solyc07g065860.2	9.30164	6.16021	0.662271	3.12253e-10	30DPA
Solyc07g066330.2	0.63462	0.294045	0.463341	0.021551	30DPA
Solyc08g005630.2	0.14378	0.0503826	0.350414	0.0143389	30DPA
Solyc08g006330.2	5.33065	3.31839	0.622512	5.30945e-06	30DPA
Solyc08g007460.2	5.35401	2.99621	0.55962	9.75913e-08	30DPA
Solyc08g007800.2	4.59856	2.83979	0.617538	3.66733e-10	30DPA
Solyc08g007820.1	74.6167	35.7764	0.479468	6.35802e-26	30DPA
Solyc08g007830.1	51.9592	17.102	0.329143	2.33013e-64	30DPA
Solyc08g007840.1	2.28866	0.168054	0.073429	1.3422e-06	30DPA
Solyc08g008600.2	0.160056	0.0205251	0.128237	0.00444263	30DPA
Solyc08g008610.2	2.45027	1.5686	0.640177	0.00360428	30DPA
Solyc08g016440.2	31.3589	14.8413	0.473273	6.8152e-30	30DPA
Solyc08g036620.2	8.06928	3.37059	0.417706	3.13034e-07	30DPA
Solyc08g059710.2	1.082	0.42853	0.396052	4.97624e-06	30DPA
Solyc08g062180.1	12.2994	6.74259	0.548203	1.82832e-14	30DPA
Solyc08g063040.2	7.50632	3.49993	0.466265	5.59678e-20	30DPA
Solyc08g066020.1	22.3132	13.4228	0.601566	2.79213e-15	30DPA
Solyc08g066660.1	3.74425	1.46736	0.391896	0.000349597	30DPA
Solyc08g067000.2	3.68618	1.35602	0.367865	5.27442e-06	30DPA
Solyc08g068630.2	2.30601	0.724363	0.314119	6.21957e-10	30DPA
Solyc08g068710.1	1.99879	0.934124	0.467345	0.0324348	30DPA
Solyc08g068730.1	7.95725	2.71855	0.341645	0.000568857	30DPA
Solyc08g068790.1	8.16022	4.84299	0.593488	0.0189873	30DPA
Solyc08g074630.1	3.0968	1.78263	0.575637	0.000821606	30DPA
Solyc08g074970.1	1.99627	1.31927	0.660869	0.0422225	30DPA
Solyc08g075370.2	477.566	292.123	0.611691	2.45085e-32	30DPA
Solyc08g076010.2	2.9819	1.7551	0.588584	0.000207155	30DPA
Solyc08g076050.2	0.164654	0.0220096	0.133671	2.71034e-05	30DPA
Solyc08g076620.1	14.3615	6.78254	0.472273	1.4639e-16	30DPA
Solyc08g077680.2	74.0501	47.7563	0.644919	2.24894e-23	30DPA
Solyc08g077760.2	54.4358	27.7624	0.510003	3.8112e-22	30DPA
Solyc08g078040.2	4.68272	3.06184	0.653859	2.33771e-06	30DPA
Solyc08g078050.1	9.36249	5.20107	0.555522	0.0279646	30DPA
Solyc08g078060.2	120.116	67.848	0.564853	7.27403e-32	30DPA
Solyc08g078070.2	111.98	67.773	0.605222	9.45626e-24	30DPA
Solyc08g078180.1	4.14116	2.54593	0.614786	0.0283181	30DPA
Solyc08g078650.2	1.07243	0.696611	0.649561	0.00600184	30DPA
Solyc08g078870.1	99.9864	64.3858	0.643945	1.11703e-06	30DPA
Solyc08g078970.1	6.29514	3.81922	0.606694	0.000229198	30DPA
Solyc08g080290.2	1.97468	0.437019	0.221312	1.72303e-11	30DPA
Solyc08g081610.2	1.83076	0.603703	0.329756	2.65041e-05	30DPA
Solyc08g081680.1	6.89734	3.00619	0.435848	6.91515e-06	30DPA
Solyc08g083090.1	9.50026	5.23834	0.551389	9.56035e-05	30DPA
Solyc09g005560.2	7.87073	3.85743	0.490098	1.07004e-14	30DPA
Solyc09g007900.2	59.3433	32.3468	0.545079	1.49735e-39	30DPA
Solyc09g007910.2	32.0994	15.9103	0.495657	1.40878e-57	30DPA
Solyc09g009220.2	1.12513	0.583959	0.519012	0.00173681	30DPA
Solyc09g010780.2	2.2652	1.01179	0.446667	3.50879e-10	30DPA
Solyc09g010980.1	128.033	58.0875	0.45369	8.09355e-15	30DPA
Solyc09g011110.1	0.568986	0.0423792	0.074482	0.00102952	30DPA
Solyc09g011550.2	5.48394	2.02398	0.369074	7.81241e-11	30DPA
Solyc09g011860.2	11.6494	5.82473	0.500004	1.65148e-24	30DPA
Solyc09g014720.1	2.30471	0.748147	0.324616	5.63185e-14	30DPA
Solyc09g014750.1	1.50869	0.590992	0.391725	0.0436166	30DPA
Solyc09g014940.1	23.7923	15.2814	0.642282	8.79147e-05	30DPA
Solyc09g056390.1	463.086	278.534	0.601473	1.23728e-17	30DPA
Solyc09g057630.2	60.3384	34.4111	0.570301	1.18048e-28	30DPA
Solyc09g062970.1	17.2304	5.40463	0.313668	1.05319e-09	30DPA
Solyc09g064780.2	7.17234	4.73371	0.659995	1.33095e-07	30DPA
Solyc09g065560.2	3.34322	1.07615	0.32189	3.84301e-37	30DPA
Solyc09g065850.2	71.7216	47.6336	0.664146	5.48281e-13	30DPA
Solyc09g074270.2	12.4967	4.68131	0.374605	2.10699e-40	30DPA
Solyc09g074530.2	0.969231	0.434373	0.448162	0.0308734	30DPA
Solyc09g075670.1	1.8891	0.543367	0.287633	6.38612e-07	30DPA
Solyc09g075750.1	7.70176	4.69576	0.6097	0.000228729	30DPA
Solyc09g075820.2	59.2914	34.4232	0.580576	2.71094e-26	30DPA
Solyc09g082270.2	5.121	1.88056	0.367225	1.20795e-06	30DPA
Solyc09g082460.2	0.960466	0.455775	0.474535	0.000146527	30DPA
Solyc09g082860.2	6.81782	4.35986	0.63948	1.11648e-09	30DPA
Solyc09g082890.1	6.38601	3.9199	0.613825	0.000153894	30DPA
Solyc09g089910.1	1.48914	0.343361	0.230577	0.00810897	30DPA
Solyc09g089930.1	22.668	13.7532	0.606722	1.06512e-09	30DPA
Solyc09g090070.1	29.6258	18.1056	0.611141	1.92525e-23	30DPA
Solyc09g090130.2	4.15611	2.51233	0.604491	0.00399383	30DPA
Solyc09g090180.1	23.501	8.6692	0.368886	7.77924e-20	30DPA
Solyc09g091060.2	4.05113	2.47703	0.611442	0.0466598	30DPA
Solyc09g091550.2	6.15644	3.55289	0.577101	1.18629e-05	30DPA
Solyc09g091560.2	36.1971	22.6362	0.625357	6.92864e-22	30DPA
Solyc09g091600.2	1.98621	1.05498	0.531155	6.14621e-05	30DPA
Solyc10g005020.2	1.72835	0.906221	0.524326	0.0315428	30DPA
Solyc10g005360.2	1.36452	0.806653	0.591161	0.0111789	30DPA
Solyc10g005950.2	14.5517	8.83022	0.606817	3.64863e-11	30DPA
Solyc10g006690.2	1.72259	1.05095	0.6101	0.000696509	30DPA
Solyc10g006740.2	5.21066	2.66385	0.511231	0.0021298	30DPA
Solyc10g007080.2	1.87485	1.20794	0.644288	0.0387107	30DPA
Solyc10g007280.2	35.2146	21.7988	0.619027	8.01133e-17	30DPA
Solyc10g008250.1	3.39259	1.72434	0.508266	0.00207138	30DPA
Solyc10g008350.2	194.802	125.225	0.642835	1.5497e-06	30DPA
Solyc10g008410.1	8.71513	5.12145	0.587651	0.00464422	30DPA
Solyc10g009110.1	346.697	215.822	0.622508	2.33036e-26	30DPA
Solyc10g009240.2	3.94675	2.10888	0.534334	5.34508e-06	30DPA
Solyc10g011740.2	205.152	123.775	0.603333	2.45321e-23	30DPA
Solyc10g017980.1	228.666	135.118	0.590898	0.0100326	30DPA
Solyc10g052470.1	12.7821	4.16893	0.326153	4.03296e-07	30DPA
Solyc10g052500.1	7.35003	3.82149	0.519929	2.19912e-07	30DPA
Solyc10g054440.1	541.306	332.261	0.613813	3.09891e-33	30DPA
Solyc10g055200.1	77.8519	49.9465	0.641558	9.76215e-13	30DPA
Solyc10g055560.1	8.6411	2.30376	0.266604	2.60968e-25	30DPA
Solyc10g076180.1	4.17547	2.04781	0.490439	0.0118629	30DPA
Solyc10g076240.1	2.36321	0.941256	0.398296	3.56132e-10	30DPA
Solyc10g076670.1	9.10554	3.35517	0.368475	9.82586e-08	30DPA
Solyc10g076680.1	6.95783	2.70485	0.388749	0.00668222	30DPA
Solyc10g078500.1	26.2243	17.295	0.659503	0.00162814	30DPA
Solyc10g078510.1	10.1765	6.73097	0.661423	8.96774e-06	30DPA
Solyc10g078530.1	278.024	184.254	0.662726	6.92864e-22	30DPA
Solyc10g079690.1	283.039	180.111	0.636348	1.12597e-07	30DPA
Solyc10g080370.1	1149.69	717.88	0.624411	6.74324e-13	30DPA
Solyc10g080690.1	491.521	241.693	0.491724	1.49735e-39	30DPA
Solyc10g080900.1	17.0062	11.0656	0.650683	4.80138e-06	30DPA
Solyc10g081570.1	2664.27	1186.83	0.445461	4.73428e-31	30DPA
Solyc10g081950.1	11.3358	6.84141	0.60352	0.0149287	30DPA
Solyc10g081970.1	5.19616	2.35365	0.452958	1.30705e-06	30DPA
Solyc10g083690.2	4.35013	2.60039	0.597772	1.59614e-07	30DPA
Solyc10g084600.1	6.10324	3.5155	0.576006	0.000528319	30DPA
Solyc10g085030.1	39.589	25.9283	0.654936	1.49044e-09	30DPA
Solyc10g085420.1	718.299	433.105	0.602959	3.39241e-34	30DPA
Solyc10g085830.1	7.48209	2.8919	0.386509	4.73795e-31	30DPA
Solyc10g086180.1	22.423	11.5351	0.514431	4.88944e-38	30DPA
Solyc10g086410.2	96.0478	63.7461	0.663692	8.38987e-21	30DPA
Solyc10g086680.1	9.94022	3.36724	0.338749	2.17593e-23	30DPA
Solyc10g086690.1	48.3851	21.9433	0.453514	1.65627e-26	30DPA
Solyc11g005240.1	2.41032	0.844121	0.350211	4.41109e-08	30DPA
Solyc11g005560.1	13.4723	6.49103	0.481806	1.48364e-32	30DPA
Solyc11g008080.1	10.4929	5.9227	0.564449	2.51525e-06	30DPA
Solyc11g010250.1	139.554	79.469	0.569448	4.27223e-26	30DPA
Solyc11g013330.1	29.2112	17.1299	0.586415	6.74628e-12	30DPA
Solyc11g018800.1	2.50233	1.38346	0.552868	0.0012248	30DPA
Solyc11g042560.1	1.63082	0.609161	0.37353	0.00230825	30DPA
Solyc11g056620.1	2.70563	1.67948	0.620737	0.000213726	30DPA
Solyc11g061720.1	11.7484	6.0001	0.510716	1.47671e-11	30DPA
Solyc11g066930.1	19.836	11.2917	0.569254	1.57304e-20	30DPA
Solyc11g067180.1	3.46118	1.18396	0.342069	1.80315e-20	30DPA
Solyc11g068440.1	173.519	101.146	0.582911	7.08187e-35	30DPA
Solyc11g068620.1	5.10178	3.23501	0.634095	0.00264504	30DPA
Solyc11g068770.1	50.7273	24.4133	0.481265	3.01897e-16	30DPA
Solyc11g069330.1	839.888	514.164	0.612182	9.81842e-29	30DPA
Solyc11g069960.1	0.945863	0.301896	0.319175	1.11703e-06	30DPA
Solyc11g072310.1	5.61866	3.51219	0.625094	0.000492941	30DPA
Solyc11g072470.1	48.6156	26.7607	0.550455	7.5979e-08	30DPA
Solyc12g005920.1	0.6678	0.373976	0.560012	0.0410227	30DPA
Solyc12g006020.1	1.06527	0.553649	0.519728	1.56261e-06	30DPA
Solyc12g006050.1	2.71285	1.70181	0.627313	0.000269046	30DPA
Solyc12g006850.1	2.75854	1.70144	0.61679	3.80991e-05	30DPA
Solyc12g007050.1	21.6652	12.9057	0.595691	0.0326373	30DPA
Solyc12g008350.1	70.4206	46.1688	0.655614	9.26647e-15	30DPA
Solyc12g008600.1	2.7348	1.53149	0.56	0.000349897	30DPA
Solyc12g009560.1	229.925	136.269	0.592666	2.25357e-36	30DPA
Solyc12g010020.1	27.1971	16.0613	0.590552	0.000714255	30DPA
Solyc12g010030.1	62.635	35.0547	0.559666	1.39087e-07	30DPA
Solyc12g010420.1	167.184	88.1917	0.527513	1.29167e-07	30DPA
Solyc12g010940.1	6.426	3.0516	0.474882	9.47531e-08	30DPA
Solyc12g011010.1	13.3138	5.68671	0.427129	7.33355e-18	30DPA
Solyc12g013820.1	13.6636	7.76821	0.568532	1.40196e-19	30DPA
Solyc12g013900.1	129.345	84.8573	0.656056	2.4908e-20	30DPA
Solyc12g014420.1	121.446	71.0284	0.584858	1.9311e-31	30DPA
Solyc12g017530.1	87.5842	50.9733	0.581992	1.52136e-07	30DPA
Solyc12g017960.1	51.6646	33.3169	0.644868	0.00630247	30DPA
Solyc12g019320.1	2.69206	1.46015	0.54239	0.0133798	30DPA
Solyc12g036470.1	1.06328	0.1739	0.16355	5.57323e-05	30DPA
Solyc12g040570.1	2.72533	1.25122	0.459106	0.00125253	30DPA
Solyc12g044230.1	98.0963	58.9127	0.60056	1.55546e-29	30DPA
Solyc12g044950.1	8.29575	5.41698	0.652983	0.00161043	30DPA
Solyc12g055930.1	41.2379	25.7108	0.623475	1.06836e-17	30DPA
Solyc12g056180.1	1.78409	0.571623	0.3204	8.56981e-06	30DPA
Solyc12g056590.1	112.995	57.8961	0.512378	7.67151e-47	30DPA
Solyc12g056600.2	60.7811	25.6973	0.422784	5.11179e-66	30DPA
Solyc12g056930.1	1.52855	0.960002	0.628046	0.0421428	30DPA
Solyc12g057060.1	41.0026	23.5642	0.574699	2.95814e-26	30DPA
Solyc12g087950.1	78.8855	35.3303	0.447868	4.98855e-51	30DPA
Solyc12g088230.1	74.9392	48.372	0.645483	7.40737e-11	30DPA
Solyc12g088240.1	0.588236	0.364503	0.619654	0.0458102	30DPA
Solyc12g088390.1	4.68102	2.59773	0.554951	0.00117456	30DPA
Solyc12g088400.1	8.68811	5.4489	0.627167	0.0142335	30DPA
Solyc12g094520.1	139.761	91.3542	0.653645	9.80947e-23	30DPA
Solyc12g096310.1	6.63986	3.05741	0.460463	4.21571e-07	30DPA
Solyc12g096570.1	101.701	42.9343	0.422162	7.82899e-12	30DPA
Solyc12g098580.1	0.36097	0.110878	0.307167	0.00363419	30DPA
Solyc00g011150.1	23.4885	43.8779	1.86802	0.0378469	BR
Solyc00g170200.1	0.245059	1.9787	8.04565	6.33099e-06	BR
Solyc00g174330.2	0.880355	3.29997	3.74533	1.3491e-07	BR
Solyc00g174340.1	11.948	64.6305	5.40897	5.51764e-16	BR
Solyc00g282510.1	1.55396	3.17465	2.04227	1.9719e-07	BR
Solyc01g005010.2	0.144513	0.392149	2.70181	0.0401294	BR
Solyc01g005400.2	0.897396	3.05967	3.40681	1.73169e-10	BR
Solyc01g005450.2	1.45631	2.29603	1.57622	0.0232765	BR
Solyc01g006020.2	12.2179	19.2371	1.57445	5.73978e-07	BR
Solyc01g006290.2	1.1192	2.51924	2.24981	0.000157819	BR
Solyc01g006540.2	80.5815	152.513	1.89265	7.40244e-13	BR
Solyc01g007920.2	17.8825	26.9355	1.50622	1.3904e-10	BR
Solyc01g007950.2	0.338674	0.52766	1.55638	0.0416371	BR
Solyc01g008020.2	0.130851	0.322369	2.45253	0.012145	BR
Solyc01g008510.2	1.40248	8.21983	5.85745	5.2179e-21	BR
Solyc01g008710.2	400.28	1134.42	2.83407	4.29639e-92	BR
Solyc01g008920.2	0.72171	1.29992	1.80006	0.037831	BR
Solyc01g009860.2	54.968	86.8018	1.57912	8.04795e-20	BR
Solyc01g010310.2	5.74601	10.5718	1.8397	2.25669e-12	BR
Solyc01g011430.2	1.08301	2.43182	2.24429	9.22761e-09	BR
Solyc01g014560.2	5.33814	9.15963	1.71575	4.32033e-07	BR
Solyc01g017730.1	0.476544	1.77072	3.71007	0.00324089	BR
Solyc01g057000.2	161.705	265.711	1.64318	1.25057e-29	BR
Solyc01g060070.2	2.20359	3.65756	1.65952	0.000699457	BR
Solyc01g066290.2	0.887926	1.83228	2.06235	0.0169264	BR
Solyc01g066570.2	35.3877	55.5519	1.56979	1.02975e-16	BR
Solyc01g067380.2	6.52079	9.84145	1.50916	4.83318e-07	BR
Solyc01g067460.1	0.882742	1.94302	2.19976	0.0018108	BR
Solyc01g073970.2	0.174536	0.520525	2.97104	0.038582	BR
Solyc01g074000.2	3.60881	9.68263	2.68259	1.36683e-22	BR
Solyc01g079110.2	1.47412	4.34379	2.94538	1.94263e-12	BR
Solyc01g079140.2	0.183078	0.641366	3.48964	0.0116685	BR
Solyc01g079360.2	3.632	6.78931	1.86906	2.95448e-09	BR
Solyc01g079470.2	0.804716	3.66248	4.54687	1.2977e-16	BR
Solyc01g080210.2	9.99991	15.7126	1.57121	9.288e-08	BR
Solyc01g080410.2	69.8159	162.548	2.32821	8.11748e-27	BR
Solyc01g080490.2	0.136836	1.2499	9.07528	6.66591e-07	BR
Solyc01g080600.2	0.414	1.05753	2.55067	0.011911	BR
Solyc01g080870.2	6.29378	10.3224	1.63999	2.37346e-13	BR
Solyc01g081270.2	3.3284	8.75085	2.62866	4.80355e-14	BR
Solyc01g086690.2	0.0860273	0.205546	2.37334	0.0164955	BR
Solyc01g086800.2	1.48245	5.17075	3.4863	8.12029e-18	BR
Solyc01g086820.2	2.00416	6.48606	3.23518	4.6981e-20	BR
Solyc01g087040.2	5.88294	10.0651	1.71078	3.54063e-07	BR
Solyc01g087070.2	1.61189	2.63986	1.63734	0.000401305	BR
Solyc01g087180.2	1.62075	3.30528	2.0387	0.00470291	BR
Solyc01g087540.2	4.02604	6.97838	1.73313	2.26743e-08	BR
Solyc01g087720.2	10.5693	16.0588	1.51932	3.08003e-06	BR
Solyc01g087800.2	0.700755	1.06386	1.51742	0.0090281	BR
Solyc01g087810.2	0.532256	1.48299	2.78289	1.87535e-16	BR
Solyc01g087890.2	15.4193	25.2245	1.63586	1.69656e-17	BR
Solyc01g088400.2	144.116	266.073	1.84624	1.11194e-45	BR
Solyc01g088760.2	6.5133	9.83536	1.50996	2.08109e-06	BR
Solyc01g090410.2	1.41305	2.72926	1.93082	0.000343831	BR
Solyc01g090680.2	8.24071	14.276	1.73229	7.84205e-08	BR
Solyc01g091030.2	1.21544	2.09432	1.7225	0.000983993	BR
Solyc01g091360.2	0.139372	0.507299	3.62107	0.00228165	BR
Solyc01g094690.2	11.2982	22.3005	1.97373	6.15444e-28	BR
Solyc01g094790.2	92.8533	143.882	1.54956	6.901e-18	BR
Solyc01g095530.2	54.4031	137.923	2.53517	5.52075e-30	BR
Solyc01g095620.2	5.54028	12.4099	2.23971	2.59951e-32	BR
Solyc01g096190.2	0.53062	1.09011	2.05243	2.90235e-10	BR
Solyc01g096220.2	21.6581	39.0325	1.80218	1.29391e-20	BR
Solyc01g096400.2	2.63353	4.56362	1.73261	2.82122e-06	BR
Solyc01g096420.2	0.790511	1.47795	1.86852	0.000521123	BR
Solyc01g097000.2	0.0852009	0.206044	2.40188	0.00697952	BR
Solyc01g097060.2	0.735718	1.74506	2.37004	0.00774917	BR
Solyc01g097280.2	2.72295	4.71633	1.7318	0.00698791	BR
Solyc01g097290.2	0.276737	0.506067	1.82571	0.0483713	BR
Solyc01g097770.2	1.67113	2.7438	1.6415	9.34206e-12	BR
Solyc01g097860.2	1.77573	2.87557	1.61903	2.01923e-05	BR
Solyc01g097910.2	7.43115	11.3839	1.53184	9.83601e-07	BR
Solyc01g098340.2	3.47182	5.47162	1.57584	7.26912e-09	BR
Solyc01g099040.2	96.9761	155.469	1.60316	5.70871e-25	BR
Solyc01g099410.2	20.8577	45.6196	2.18713	6.00459e-40	BR
Solyc01g099750.2	6.56642	10.2329	1.55828	1.65233e-08	BR
Solyc01g099840.2	107.756	175.16	1.62551	1.69525e-25	BR
Solyc01g100030.2	1.53428	3.09032	2.01353	6.10238e-08	BR
Solyc01g100880.2	6.53607	13.127	2.00824	1.39884e-07	BR
Solyc01g103540.2	286.985	431.624	1.50399	3.01454e-22	BR
Solyc01g104210.2	4.337	19.8004	4.56464	4.66428e-13	BR
Solyc01g105030.2	34.9011	68.2446	1.95535	2.4483e-41	BR
Solyc01g105050.2	15.3229	39.3397	2.56727	3.01713e-56	BR
Solyc01g105650.2	2.83127	6.3874	2.25558	1.98855e-15	BR
Solyc01g105660.2	96.1681	174.458	1.81408	7.25239e-37	BR
Solyc01g105890.2	0.901255	1.47292	1.63359	0.000983689	BR
Solyc01g106820.2	18.961	28.9504	1.52682	3.44501e-13	BR
Solyc01g107560.2	0.94898	2.63694	2.77683	3.67331e-15	BR
Solyc01g108510.2	2.58142	4.43059	1.71606	1.46213e-06	BR
Solyc01g108710.2	0.107052	0.874804	8.10537	0.000279218	BR
Solyc01g108910.2	61.3284	105.983	1.7281	6.34371e-28	BR
Solyc01g109090.2	48.2582	112.11	2.3231	1.74019e-31	BR
Solyc01g109100.2	2.25681	4.29376	1.90218	0.00281795	BR
Solyc01g109230.2	0.26389	0.819864	3.09889	0.000677301	BR
Solyc01g110110.2	3.44645	7.42591	2.15432	4.59489e-17	BR
Solyc01g110340.2	0.215178	0.551749	2.55692	4.52573e-05	BR
Solyc01g111550.2	0.086124	0.333753	3.84226	0.000431081	BR
Solyc02g005180.2	1.28601	1.92995	1.50033	0.0443773	BR
Solyc02g022930.2	2.23428	3.37603	1.51079	0.00132161	BR
Solyc02g030230.2	3.5356	6.33558	1.79171	1.48984e-10	BR
Solyc02g030480.2	0.0341405	0.158042	4.52587	0.0178813	BR
Solyc02g038690.1	1.13621	2.44214	2.14837	0.00500766	BR
Solyc02g062130.2	1.05298	2.47263	2.34693	1.54994e-05	BR
Solyc02g062580.2	3.71455	5.64596	1.51982	0.00201919	BR
Solyc02g063060.2	2.83547	4.49878	1.5864	4.06607e-09	BR
Solyc02g063480.2	0.0447479	0.219023	4.80946	0.00188497	BR
Solyc02g064690.2	17.4229	26.2956	1.50923	8.82922e-05	BR
Solyc02g064720.2	0.731436	1.61971	2.21277	4.21404e-10	BR
Solyc02g064770.2	1.04082	1.80766	1.73606	0.00480764	BR
Solyc02g064800.2	0.848206	1.31857	1.55389	0.00129885	BR
Solyc02g065350.2	1.97031	3.06407	1.55484	0.000434362	BR
Solyc02g065780.1	3.11416	5.05826	1.62408	0.00240656	BR
Solyc02g067010.2	0.139288	0.25416	1.81883	0.0152092	BR
Solyc02g068080.2	9.28893	15.2812	1.64503	4.71307e-14	BR
Solyc02g068140.2	0.741614	1.12028	1.50991	0.0136064	BR
Solyc02g068190.1	0.563696	1.37456	2.43593	0.000583003	BR
Solyc02g068320.2	3.89229	6.35344	1.63215	2.18554e-08	BR
Solyc02g068620.1	0.155548	0.825905	5.2821	0.000496028	BR
Solyc02g068710.2	5.94546	10.3537	1.74132	1.55921e-06	BR
Solyc02g068920.2	49.4385	75.5335	1.52782	2.60001e-20	BR
Solyc02g069450.2	3.1599	5.96009	1.88588	2.50519e-15	BR
Solyc02g070040.1	1.21601	2.06201	1.69515	0.00906965	BR
Solyc02g070940.1	70.3027	146.677	2.08635	6.37944e-53	BR
Solyc02g070950.1	2.4889	7.19856	2.89151	1.15945e-17	BR
Solyc02g070970.1	0.284396	1.11098	3.89628	9.15763e-06	BR
Solyc02g070980.1	3.65301	12.3365	3.37642	1.37284e-28	BR
Solyc02g071000.1	2.11564	9.30128	4.39483	1.31686e-27	BR
Solyc02g071010.1	50.405	126.481	2.50927	6.18221e-45	BR
Solyc02g071060.2	0.557006	1.99506	3.57713	1.27568e-09	BR
Solyc02g071100.2	18.6066	28.357	1.52401	0.00167377	BR
Solyc02g071770.2	9.03501	20.216	2.23738	4.21901e-22	BR
Solyc02g077330.2	0.104582	1.10722	10.4963	5.8912e-29	BR
Solyc02g077370.1	3.22287	7.06526	2.19186	1.59452e-09	BR
Solyc02g077430.2	0.0322583	0.241043	7.27767	4.96593e-05	BR
Solyc02g077610.2	9.38488	15.6556	1.6681	8.48439e-08	BR
Solyc02g077770.2	2.91235	5.07593	1.74264	0.00131748	BR
Solyc02g077880.2	258.552	519.969	2.01108	1.16287e-57	BR
Solyc02g078110.1	1.38437	2.90688	2.09899	0.0119988	BR
Solyc02g078380.2	27.0203	42.3295	1.56656	3.65543e-15	BR
Solyc02g078450.2	0.267763	0.65038	2.42362	0.0462351	BR
Solyc02g078620.1	0.0141179	0.12104	8.07255	0.0288314	BR
Solyc02g079280.2	1.98482	3.0799	1.55145	0.00091214	BR
Solyc02g079490.2	2.33599	4.70656	2.01437	7.79018e-07	BR
Solyc02g079500.2	30.4228	48.9004	1.60734	1.22819e-24	BR
Solyc02g079510.2	7.54634	16.1711	2.14275	6.48141e-39	BR
Solyc02g079520.1	0.230946	0.832976	3.59556	0.0287194	BR
Solyc02g079870.2	0.219453	1.10354	5.01032	1.00314e-05	BR
Solyc02g079950.2	112.399	170.407	1.51609	2.05366e-19	BR
Solyc02g080170.1	0.993723	1.512	1.52102	0.0215515	BR
Solyc02g080510.1	98.2815	163.956	1.66822	2.93689e-06	BR
Solyc02g080530.2	21.389	47.7482	2.23232	1.0924e-59	BR
Solyc02g081550.2	0.918199	2.02852	2.20792	2.12114e-06	BR
Solyc02g081830.2	8.44979	20.0391	2.37138	1.00214e-28	BR
Solyc02g083280.2	77.4624	159.238	2.05567	3.85831e-46	BR
Solyc02g083380.2	18.4295	31.8774	1.72965	0.00152013	BR
Solyc02g084010.1	12.1307	21.0025	1.73128	2.98159e-05	BR
Solyc02g084240.2	75.9514	149.617	1.9699	5.88601e-40	BR
Solyc02g084350.2	0.489394	1.11109	2.26775	0.00280699	BR
Solyc02g084570.2	0.456542	1.08203	2.36706	5.66734e-06	BR
Solyc02g084740.2	1.44314	2.29896	1.59261	0.00010522	BR
Solyc02g084950.2	1.61264	2.88191	1.78659	0.00345636	BR
Solyc02g085630.2	4.43896	13.5264	3.04673	8.20248e-34	BR
Solyc02g085660.1	0.423798	2.27779	5.36442	1.42554e-13	BR
Solyc02g085760.2	3.62985	7.37343	2.03105	1.87844e-16	BR
Solyc02g086150.2	2.25877	3.98572	1.76421	6.57568e-05	BR
Solyc02g086530.2	0.312703	6.42877	20.4964	9.53711e-140	BR
Solyc02g087040.1	0.835341	1.32482	1.58526	0.0401848	BR
Solyc02g087400.1	8.029	15.8791	1.97759	1.35481e-20	BR
Solyc02g087800.2	1.38813	2.09997	1.51244	0.00334116	BR
Solyc02g087840.2	2.21216	3.3348	1.50725	0.000210631	BR
Solyc02g087980.2	0.360838	0.625542	1.73155	7.50565e-05	BR
Solyc02g089120.2	5.24495	12.7495	2.43053	1.42963e-31	BR
Solyc02g089640.2	13.3872	20.1405	1.50443	4.22045e-09	BR
Solyc02g090340.2	0.113093	0.282277	2.48285	0.00896813	BR
Solyc02g090350.2	1.37793	3.90736	2.83435	3.3816e-31	BR
Solyc02g090580.2	1.1879	1.93349	1.62712	0.0269855	BR
Solyc02g090680.2	0.106993	0.482332	4.47558	6.90664e-07	BR
Solyc02g090890.2	16.5953	25.7813	1.5535	8.06039e-17	BR
Solyc02g090930.2	4.79285	10.1067	2.10846	1.42659e-27	BR
Solyc02g092310.2	1.20155	2.09225	1.74068	0.000842364	BR
Solyc02g092950.2	0.764345	1.5139	1.97937	2.85422e-05	BR
Solyc02g093180.2	1.33574	5.1029	3.81816	6.06752e-31	BR
Solyc02g093300.2	0.233002	0.38157	1.6349	0.00229342	BR
Solyc02g093420.2	1.18479	2.28835	1.93065	3.5115e-05	BR
Solyc02g093480.2	0.251426	0.495346	1.96631	0.0138805	BR
Solyc02g093580.2	1.09626	1.77782	1.62115	0.00533837	BR
Solyc02g093590.2	2.55487	5.69298	2.22781	1.83032e-16	BR
Solyc02g093600.2	5.65062	8.88018	1.57144	0.00179935	BR
Solyc02g094160.1	2.36925	5.20085	2.19464	3.22722e-14	BR
Solyc03g005090.2	8.3938	14.0447	1.67314	4.21961e-20	BR
Solyc03g005760.1	242.571	501.462	2.06728	1.2922e-40	BR
Solyc03g005770.1	14.9729	39.241	2.6207	1.97189e-33	BR
Solyc03g005790.2	0.842959	2.29278	2.71788	0.000264379	BR
Solyc03g005970.2	1.12782	1.84977	1.63956	0.0398251	BR
Solyc03g005980.2	0.559124	1.10604	1.97642	0.0339704	BR
Solyc03g006490.2	8.39579	18.1314	2.15945	2.36825e-35	BR
Solyc03g007790.2	0.0914865	0.682625	7.39162	2.74578e-17	BR
Solyc03g007850.1	0.725799	1.1443	1.57581	0.0100543	BR
Solyc03g007860.1	4.0371	6.5649	1.62599	0.00246438	BR
Solyc03g007890.2	36.9338	59.3619	1.60724	2.28096e-23	BR
Solyc03g013160.2	0.328859	0.775934	2.35535	0.000656486	BR
Solyc03g020070.2	0.0236555	0.298461	12.1458	0.0018377	BR
Solyc03g025220.2	0.516054	0.836004	1.61879	0.00378192	BR
Solyc03g025380.2	2.18943	5.3103	2.42477	1.44086e-13	BR
Solyc03g025430.1	0.546622	1.38996	2.54001	0.00561162	BR
Solyc03g025590.2	1.41091	2.46332	1.74538	0.0256443	BR
Solyc03g026000.2	0.929416	1.94634	2.09297	0.000719347	BR
Solyc03g031650.2	26.068	39.1165	1.50054	1.08621e-09	BR
Solyc03g032040.2	1.10963	2.29497	2.06726	2.27018e-16	BR
Solyc03g033330.2	7.87249	12.3309	1.56625	1.45094e-10	BR
Solyc03g033510.2	0.567585	0.882412	1.5537	0.0099227	BR
Solyc03g034370.1	111.432	168.407	1.51129	1.74421e-14	BR
Solyc03g044330.1	52.1063	110.441	2.11951	2.39419e-62	BR
Solyc03g044900.2	4.0932	8.79235	2.14776	2.04601e-10	BR
Solyc03g058160.2	0	0.133481	134.481	0.0386985	BR
Solyc03g058950.2	0.584391	1.11241	1.90199	0.000900223	BR
Solyc03g059390.2	0.226917	0.500108	2.19864	0.0245332	BR
Solyc03g065260.2	8.14786	20.1887	2.47761	7.82512e-12	BR
Solyc03g071690.2	0.220108	0.765354	3.46598	0.000116529	BR
Solyc03g078150.2	1.10736	2.16192	1.95145	1.90128e-10	BR
Solyc03g082420.2	13.0338	54.0682	4.14808	3.00365e-23	BR
Solyc03g082860.2	0.251275	0.612225	2.43078	0.000406867	BR
Solyc03g093250.1	0.121015	0.403336	3.31382	3.55173e-05	BR
Solyc03g093260.2	0.449565	0.74095	1.64671	0.011588	BR
Solyc03g093340.2	1.20193	2.2434	1.86579	0.0199443	BR
Solyc03g093540.1	4.01156	6.56767	1.63703	8.5891e-07	BR
Solyc03g093550.1	7.00459	11.011	1.57189	4.42994e-05	BR
Solyc03g094160.2	8.93282	14.6488	1.63981	5.56341e-12	BR
Solyc03g095600.1	0.921851	1.86163	2.01834	1.73831e-08	BR
Solyc03g095880.1	3.42381	14.7472	4.30629	4.6446e-05	BR
Solyc03g095900.2	113.243	467.729	4.13029	1.36468e-147	BR
Solyc03g097320.2	0.314024	1.08859	3.45876	4.92774e-07	BR
Solyc03g097600.2	0.562789	1.60328	2.84554	0.000264737	BR
Solyc03g097870.2	0.356281	1.23414	3.45705	0.000187202	BR
Solyc03g098100.2	5.20614	8.90402	1.71016	6.84254e-07	BR
Solyc03g110980.2	0.342105	0.848292	2.47532	0.00729671	BR
Solyc03g111310.2	67.7931	113.821	1.67894	1.10129e-29	BR
Solyc03g111610.2	1.52294	2.64296	1.73495	0.000341576	BR
Solyc03g111710.2	15.9234	24.7275	1.55287	1.18399e-10	BR
Solyc03g111930.2	0.360699	1.38755	3.83897	1.92093e-06	BR
Solyc03g111940.2	0.382859	0.85378	2.22681	5.85156e-05	BR
Solyc03g112010.2	0.137994	0.427051	3.07963	0.00158337	BR
Solyc03g112040.1	0.436945	1.14929	2.62655	0.00184816	BR
Solyc03g112390.2	0.519506	0.96226	1.85062	0.000492421	BR
Solyc03g113090.2	0.182512	0.471574	2.57516	0.0183895	BR
Solyc03g113130.2	0.294585	0.607816	2.05969	0.00579396	BR
Solyc03g113240.2	16.383	27.2741	1.66474	6.65733e-15	BR
Solyc03g113480.1	6.44205	15.9263	2.47201	1.10357e-12	BR
Solyc03g113610.2	2.34747	4.10851	1.74987	1.59941e-07	BR
Solyc03g113920.2	9.92592	16.6855	1.68093	1.32112e-18	BR
Solyc03g113930.1	19.2119	30.1952	1.57166	0.00103349	BR
Solyc03g114480.2	2.36237	3.58302	1.51649	0.0171943	BR
Solyc03g114860.2	3.61861	5.5958	1.54624	2.29e-06	BR
Solyc03g115050.2	0.225953	0.651988	2.8772	3.00676e-07	BR
Solyc03g115900.2	14.2945	33.689	2.35669	7.27925e-36	BR
Solyc03g115980.1	17.9449	36.5783	2.03831	1.54475e-41	BR
Solyc03g116460.2	23.6432	36.0201	1.52346	6.55448e-16	BR
Solyc03g116480.1	6.03867	12.2376	2.02638	7.21795e-13	BR
Solyc03g117410.2	15.592	30.4847	1.95509	0.0102976	BR
Solyc03g117420.2	133.277	233.564	1.75247	6.62951e-19	BR
Solyc03g117500.1	8.37432	25.3931	3.03202	2.03472e-25	BR
Solyc03g117630.1	5.05921	10.9685	2.16779	1.4776e-21	BR
Solyc03g117800.2	2.1096	4.96522	2.35299	2.85259e-11	BR
Solyc03g118770.2	0.04822	0.184861	3.77613	0.0199559	BR
Solyc03g119150.2	2.0335	4.71479	2.31792	1.66676e-06	BR
Solyc03g119200.2	1.38987	2.37837	1.71071	4.46376e-06	BR
Solyc03g119210.1	6.57211	10.9712	1.66926	0.0025097	BR
Solyc03g119320.1	5.4994	9.99512	1.81734	1.91867e-08	BR
Solyc03g119490.2	0.160101	0.390688	2.43133	0.0397895	BR
Solyc03g119540.2	0.793236	1.62886	2.05211	6.53472e-07	BR
Solyc03g119660.1	1.37747	2.26903	1.64677	3.57012e-05	BR
Solyc03g120410.1	4.44622	6.67019	1.50008	0.000674799	BR
Solyc03g121540.2	54.9679	124.368	2.26253	4.61125e-23	BR
Solyc03g121600.2	0.159332	0.334515	2.09262	0.0290616	BR
Solyc03g122360.2	5.28335	9.60344	1.81753	0.000162125	BR
Solyc03g123460.2	4.50601	7.64351	1.69614	1.21332e-05	BR
Solyc03g123550.1	4.4107	10.3483	2.34589	3.80357e-06	BR
Solyc04g005250.2	4.62744	7.88689	1.70422	2.36937e-10	BR
Solyc04g007690.2	0.191058	0.341115	1.78131	0.038935	BR
Solyc04g007960.2	1.21424	2.78866	2.29557	1.22409e-05	BR
Solyc04g008570.2	1.73317	2.96735	1.71169	6.77433e-07	BR
Solyc04g008600.2	0.0509069	0.219026	4.23886	0.0211563	BR
Solyc04g008820.2	0.840003	2.22146	2.64263	2.05745e-08	BR
Solyc04g009330.2	1.84488	3.19171	1.72964	0.000540991	BR
Solyc04g009370.2	1.40176	2.67317	1.90636	0.0044751	BR
Solyc04g011390.1	14.3714	30.4748	2.12044	1.8024e-17	BR
Solyc04g011580.2	4.47629	6.78234	1.51506	2.29301e-12	BR
Solyc04g012060.2	1.57189	2.38763	1.51862	0.000394163	BR
Solyc04g014480.2	15.9675	34.5045	2.16085	5.30468e-10	BR
Solyc04g014830.1	0.525464	0.858893	1.63334	0.0105836	BR
Solyc04g014990.1	0.591485	1.75736	2.96777	0.0255375	BR
Solyc04g015530.1	1.78981	3.44207	1.92263	0.000782336	BR
Solyc04g015760.2	3.81378	5.96264	1.5633	0.00027897	BR
Solyc04g016480.2	0.720658	1.30159	1.805	0.0015065	BR
Solyc04g040130.1	2.0229	3.16189	1.56277	0.00530209	BR
Solyc04g050620.2	1.29795	4.74215	3.65151	2.71894e-39	BR
Solyc04g050930.2	0.808393	2.38005	2.94177	1.85088e-08	BR
Solyc04g051280.2	10.546	18.3459	1.73953	1.44443e-08	BR
Solyc04g051350.2	0.818125	1.46062	1.78436	5.29647e-06	BR
Solyc04g051690.2	0.507426	3.20649	6.30867	1.47368e-15	BR
Solyc04g053040.2	4.43346	17.2546	3.89125	1.28561e-21	BR
Solyc04g054370.1	5.94837	10.5616	1.77541	8.71363e-07	BR
Solyc04g054500.2	3.99401	9.49203	2.37622	1.66454e-27	BR
Solyc04g054950.2	1.91659	2.97785	1.55343	0.0140402	BR
Solyc04g055260.2	2.23576	3.373	1.50844	0.000375981	BR
Solyc04g071090.2	0.441536	11.6668	26.3657	6.14711e-14	BR
Solyc04g071100.1	0.249557	13.7518	54.8891	2.92279e-12	BR
Solyc04g071590.1	1.73578	4.31427	2.48464	0.0010826	BR
Solyc04g071780.2	4.87671	7.52425	1.54278	1.63182e-05	BR
Solyc04g071900.2	2.51679	5.1295	2.0377	3.21577e-15	BR
Solyc04g072070.2	1.01893	2.07828	2.03866	4.88908e-05	BR
Solyc04g072240.2	14.4376	23.7811	1.64712	1.15165e-16	BR
Solyc04g074640.2	0.48802	0.874842	1.79102	0.0111454	BR
Solyc04g074700.2	0.672073	1.88961	2.80892	9.58717e-11	BR
Solyc04g074840.2	359.409	587.805	1.63548	1.29877e-31	BR
Solyc04g074870.2	5.51093	8.69157	1.57705	5.76525e-07	BR
Solyc04g074900.2	1.60188	3.26745	2.03911	0.00217286	BR
Solyc04g076340.2	4.69348	7.37699	1.57163	7.85848e-08	BR
Solyc04g077050.2	13.217	23.4844	1.77677	2.74578e-17	BR
Solyc04g077660.2	1.78268	2.72865	1.53035	0.000232359	BR
Solyc04g078040.2	0.0554198	0.226108	4.02532	0.0479639	BR
Solyc04g078060.1	8.92971	15.7167	1.75996	5.16935e-05	BR
Solyc04g078700.2	1.26973	2.24641	1.7686	3.94426e-06	BR
Solyc04g079360.1	5.84661	9.71649	1.66179	1.41267e-08	BR
Solyc04g079830.2	0.675061	1.20293	1.78081	0.000496009	BR
Solyc04g080540.2	28.5803	57.5652	2.01412	1.70029e-33	BR
Solyc04g080710.2	0.833192	1.36714	1.64007	0.0210716	BR
Solyc04g081160.2	3.82973	6.55061	1.71028	1.79752e-05	BR
Solyc04g081230.2	15.1764	24.867	1.63848	9.95444e-21	BR
Solyc04g081250.1	1.97298	2.97734	1.5088	0.04257	BR
Solyc04g081550.2	2.62495	3.99434	1.52148	1.26317e-07	BR
Solyc04g081770.2	1.13824	2.57325	2.25963	3.64213e-10	BR
Solyc04g081870.2	0.234085	0.679034	2.89272	1.31894e-05	BR
Solyc04g082050.2	15.4509	49.0469	3.17424	2.47631e-93	BR
Solyc04g082410.2	8.71096	20.0921	2.30638	1.7386e-34	BR
Solyc04g082420.2	4.3176	9.4766	2.1946	5.56575e-11	BR
Solyc04g082690.1	12.1372	19.496	1.60624	4.4614e-07	BR
Solyc04g082900.2	1.66689	2.54862	1.52865	0.00531657	BR
Solyc05g005080.2	14.6161	25.2031	1.72429	6.70782e-21	BR
Solyc05g005180.2	3.1761	5.06116	1.59333	1.28634e-05	BR
Solyc05g005550.2	3.56739	6.23463	1.74746	1.2164e-15	BR
Solyc05g005770.2	2.80109	4.27174	1.52484	7.10854e-05	BR
Solyc05g006120.2	1.7059	3.02373	1.77206	5.42776e-05	BR
Solyc05g006220.2	14.3254	23.9157	1.66941	1.427e-17	BR
Solyc05g006490.2	6.87634	12.1438	1.76592	1.58516e-17	BR
Solyc05g006740.2	10.2651	16.9394	1.65013	2.98409e-12	BR
Solyc05g006770.2	1.36314	2.12197	1.55627	0.00736284	BR
Solyc05g007070.2	57.9274	109.598	1.89198	1.4571e-10	BR
Solyc05g007180.2	0.403852	0.867118	2.14429	4.68084e-05	BR
Solyc05g007780.2	1.79006	3.53999	1.97703	0.000144521	BR
Solyc05g007950.2	2.72174	5.53923	2.0348	1.3818e-06	BR
Solyc05g008620.2	0.081524	0.34287	4.16691	0.00798882	BR
Solyc05g009170.1	1.49387	2.34999	1.5727	0.0142834	BR
Solyc05g009300.1	22.9133	34.3966	1.50114	4.65183e-08	BR
Solyc05g009310.2	1.1735	2.47787	2.11058	1.97603e-06	BR
Solyc05g009320.2	0.218441	0.584024	2.66597	0.0035472	BR
Solyc05g009570.2	3.88233	6.54257	1.68504	1.059e-05	BR
Solyc05g009950.2	0.280724	0.650408	2.31222	0.00167403	BR
Solyc05g011980.2	22.8056	36.3624	1.59443	4.48874e-16	BR
Solyc05g012210.2	0.622059	1.07502	1.727	0.000385435	BR
Solyc05g012780.2	0.205096	0.430118	2.09183	0.0218308	BR
Solyc05g013220.2	11.0267	17.4176	1.57953	5.63496e-12	BR
Solyc05g014550.1	0.664194	1.66783	2.50879	0.0016009	BR
Solyc05g015370.2	2.47958	4.42245	1.78324	0.00539041	BR
Solyc05g015380.2	6.19071	10.4144	1.68216	0.0017951	BR
Solyc05g015390.2	449.756	703.485	1.56415	5.59358e-14	BR
Solyc05g025600.1	62.3813	109.557	1.75624	1.64458e-22	BR
Solyc05g025810.2	7.63647	13.0312	1.70635	8.08058e-16	BR
Solyc05g025870.2	0.444649	1.12242	2.52085	0.0160472	BR
Solyc05g047530.2	10.8606	19.2203	1.76965	4.99395e-20	BR
Solyc05g047600.2	0.199569	0.596143	2.97724	0.000168106	BR
Solyc05g049980.2	9.62653	16.5294	1.717	1.53377e-15	BR
Solyc05g050110.2	0.260661	1.09111	4.17376	9.40255e-10	BR
Solyc05g050500.1	15.3928	24.2427	1.57491	2.01218e-09	BR
Solyc05g050770.2	0.133792	0.313153	2.33066	0.0430758	BR
Solyc05g050900.2	0.662079	1.24954	1.88595	0.0232603	BR
Solyc05g051220.2	1.07488	1.84114	1.71221	2.11871e-05	BR
Solyc05g052030.1	5.89729	11.762	1.99431	1.3884e-12	BR
Solyc05g052280.2	0.899956	1.54049	1.71094	0.0135725	BR
Solyc05g052610.2	6.33772	13.0037	2.05162	6.90129e-16	BR
Solyc05g052670.1	1.48979	2.28972	1.53658	0.000548275	BR
Solyc05g053100.2	0.616344	0.939661	1.52372	0.0114419	BR
Solyc05g053180.2	1.42688	3.63569	2.54691	6.00639e-06	BR
Solyc05g053480.2	1.70481	3.49953	2.05212	1.03962e-05	BR
Solyc05g053610.2	0.22274	0.41478	1.85832	0.000323074	BR
Solyc05g054380.1	0.139697	0.505482	3.5998	0.0289079	BR
Solyc05g054610.1	1.3441	4.14102	3.07934	7.15449e-06	BR
Solyc05g054740.2	9.0653	15.5799	1.71855	1.1161e-19	BR
Solyc05g055160.2	334.414	531.343	1.58887	1.62371e-27	BR
Solyc05g055480.2	9.83462	16.387	1.66619	4.38371e-16	BR
Solyc05g055550.2	9.66788	15.6666	1.62042	7.84627e-08	BR
Solyc05g055840.2	1.25227	2.06451	1.6481	0.00034952	BR
Solyc05g056050.2	2.74555	8.8054	3.20635	5.50934e-28	BR
Solyc06g005710.2	2.49492	3.81323	1.52819	1.33422e-05	BR
Solyc06g007580.1	2.94357	7.07426	2.40281	3.04184e-18	BR
Solyc06g008360.2	0.882872	3.39286	3.83977	1.44663e-14	BR
Solyc06g008620.1	0.30808	0.467711	1.51647	0.0268221	BR
Solyc06g009160.2	4.70206	7.37049	1.56738	7.94986e-10	BR
Solyc06g009290.2	0.522105	0.965239	1.84712	6.32098e-10	BR
Solyc06g009680.2	0.504742	0.851688	1.68601	0.000109573	BR
Solyc06g011450.1	0.73494	1.22147	1.6611	0.000240981	BR
Solyc06g034200.1	1.50672	2.54021	1.68547	0.00692955	BR
Solyc06g034290.2	3.90148	7.79634	1.99805	1.2977e-16	BR
Solyc06g050440.2	0.568061	1.33918	2.35507	0.0244034	BR
Solyc06g050700.2	5.72747	9.66757	1.68781	8.57847e-09	BR
Solyc06g050800.2	1.41761	2.13295	1.50426	0.0252562	BR
Solyc06g051360.2	6.44242	10.501	1.62987	4.64738e-07	BR
Solyc06g051510.2	1.84262	2.86051	1.55212	0.000144523	BR
Solyc06g051800.2	46.524	101.83	2.18873	2.73365e-38	BR
Solyc06g052050.2	1.90126	3.9665	2.08568	1.20632e-09	BR
Solyc06g053260.1	24.2643	99.5007	4.10058	3.70868e-14	BR
Solyc06g053780.2	0.407859	0.698344	1.71048	0.00967481	BR
Solyc06g054260.1	174.883	288.938	1.65217	2.55525e-23	BR
Solyc06g059840.2	0.521485	1.1579	2.21806	3.91036e-05	BR
Solyc06g060760.2	1.87307	4.93424	2.63343	1.86924e-13	BR
Solyc06g060830.2	1.39352	2.21543	1.58939	0.0266476	BR
Solyc06g060840.1	106.156	219.722	2.06979	1.35434e-09	BR
Solyc06g062690.2	8.84591	13.3545	1.50962	2.71826e-06	BR
Solyc06g062800.2	1.40149	2.64877	1.88933	0.000749411	BR
Solyc06g062920.2	2.00173	3.14825	1.57248	2.39595e-05	BR
Solyc06g063040.1	0.486659	1.20069	2.4642	0.000138043	BR
Solyc06g063050.2	1.28298	2.51957	1.96308	1.29594e-06	BR
Solyc06g065490.2	0.428075	0.796291	1.85816	0.0360712	BR
Solyc06g065650.2	4.1676	7.05977	1.6938	2.67742e-12	BR
Solyc06g066640.2	6.85122	13.3301	1.94551	5.85891e-14	BR
Solyc06g066680.2	1.98235	3.29311	1.66088	0.0124352	BR
Solyc06g067980.2	8.56292	14.2837	1.668	2.85422e-05	BR
Solyc06g068120.2	4.73835	7.44984	1.57212	5.90192e-06	BR
Solyc06g068160.2	1.32511	2.00457	1.51237	0.0247864	BR
Solyc06g068500.2	75.8826	165.77	2.18455	3.41372e-53	BR
Solyc06g068570.2	0.0187949	0.16455	8.36327	0.0124231	BR
Solyc06g069120.2	91.104	168.906	1.85398	5.60567e-32	BR
Solyc06g069150.1	1.33363	5.20359	3.89965	9.63975e-26	BR
Solyc06g069410.2	4.75339	7.732	1.6265	5.57914e-07	BR
Solyc06g071550.2	4.42812	6.78585	1.53233	1.37134e-07	BR
Solyc06g071820.2	45.2571	80.0483	1.76873	5.78428e-35	BR
Solyc06g072660.2	1.75751	3.19691	1.81853	3.45053e-10	BR
Solyc06g073290.1	4.80873	10.2381	2.12883	1.76636e-13	BR
Solyc06g074000.1	0.290862	0.506929	1.7403	0.0444646	BR
Solyc06g074070.2	0.0403663	0.154366	3.75587	4.76184e-06	BR
Solyc06g074190.2	2.39618	4.31619	1.80094	2.64374e-10	BR
Solyc06g074200.2	24.6767	54.6993	2.21659	3.14978e-42	BR
Solyc06g074260.2	9.76539	16.2395	1.6629	7.13775e-22	BR
Solyc06g074390.2	2.15622	3.5146	1.62969	0.0023053	BR
Solyc06g074420.1	4.9279	8.29669	1.68348	2.09651e-12	BR
Solyc06g074750.1	0.509342	1.6729	3.27996	2.24204e-05	BR
Solyc06g074790.1	22.5635	34.5631	1.53179	5.51992e-06	BR
Solyc06g074890.1	1.63825	2.59801	1.58549	0.0179707	BR
Solyc06g074970.1	0.749322	1.24186	1.65643	0.019412	BR
Solyc06g074990.1	3.11244	4.92228	1.5813	0.000185454	BR
Solyc06g075170.1	5.41444	10.6725	1.97093	1.23168e-08	BR
Solyc06g075650.2	0.767732	2.05612	2.676	0.00213535	BR
Solyc06g075930.1	11.8394	18.5695	1.5684	2.67752e-05	BR
Solyc06g076540.1	1.46876	10.2395	6.96748	1.85133e-21	BR
Solyc06g076570.1	443.012	759.535	1.71448	2.60013e-29	BR
Solyc06g076780.2	10.2773	22.1696	2.15703	3.36972e-40	BR
Solyc06g076860.2	0.220731	0.504154	2.27823	0.0080308	BR
Solyc06g082810.2	1.97905	3.40498	1.72015	7.01912e-05	BR
Solyc06g082940.2	32.0724	55.6926	1.73644	1.48481e-20	BR
Solyc06g082950.2	30.5847	57.3859	1.87627	1.15361e-22	BR
Solyc06g083680.2	29.2102	49.9428	1.70975	3.74149e-15	BR
Solyc06g083850.2	0.0201853	0.334411	15.8322	0.0030345	BR
Solyc06g083890.2	6.05494	11.1346	1.83879	3.09067e-18	BR
Solyc06g084050.2	13.0016	20.3738	1.56698	1.82648e-08	BR
Solyc06g084090.2	1.27336	2.53951	1.99357	8.76582e-06	BR
Solyc07g005210.2	11.8188	21.8008	1.84452	1.9469e-18	BR
Solyc07g005660.2	18.9581	30.033	1.58415	6.65733e-15	BR
Solyc07g007160.2	4.56453	8.08842	1.77185	4.87029e-08	BR
Solyc07g007180.2	4.69789	10.3783	2.20889	2.64353e-14	BR
Solyc07g007350.1	4.8453	8.24198	1.70088	4.28779e-07	BR
Solyc07g007410.2	2.63265	4.38599	1.66574	0.00304942	BR
Solyc07g007420.2	1.5263	3.60937	2.36389	6.70158e-06	BR
Solyc07g007750.2	9.42088	14.8193	1.57297	0.00141361	BR
Solyc07g007870.2	33.8012	52.0431	1.53967	2.79393e-15	BR
Solyc07g007930.2	23.9076	88.4918	3.70129	1.17288e-172	BR
Solyc07g008030.1	0.868069	1.5969	1.83863	0.00154182	BR
Solyc07g008100.2	0.951197	1.4869	1.5626	0.00917666	BR
Solyc07g008240.2	1.06597	2.57616	2.41539	1.22777e-08	BR
Solyc07g009380.2	291.951	461.136	1.5795	9.89372e-13	BR
Solyc07g009500.1	2.90693	9.72167	3.34351	3.72953e-08	BR
Solyc07g009530.1	92.3133	492.831	5.33864	1.01869e-08	BR
Solyc07g017540.2	0.45871	0.927539	2.01984	0.00170775	BR
Solyc07g018190.2	0.413661	0.690092	1.66665	0.00248579	BR
Solyc07g021710.2	0.343238	0.747869	2.17544	0.0454174	BR
Solyc07g025380.2	0.56616	1.32314	2.33469	6.62405e-11	BR
Solyc07g041340.1	17.7567	27.234	1.5337	0.00579659	BR
Solyc07g042190.2	50.9511	94.155	1.84793	2.07731e-37	BR
Solyc07g043150.1	1.36862	2.22541	1.62556	0.0132427	BR
Solyc07g045010.2	0.0730773	0.34705	4.69847	1.06823e-06	BR
Solyc07g045540.2	3.47727	5.48676	1.57773	1.17906e-08	BR
Solyc07g047850.2	63.0572	132.672	2.10398	3.03318e-35	BR
Solyc07g048090.1	1.32977	3.26809	2.45654	1.23871e-10	BR
Solyc07g048110.2	0.359109	0.544475	1.51475	0.0128395	BR
Solyc07g051880.1	18.0056	27.8329	1.54576	5.22569e-05	BR
Solyc07g052440.2	0.0733877	0.285316	3.84897	0.0199559	BR
Solyc07g052460.2	2.54303	4.0623	1.59719	6.36003e-05	BR
Solyc07g052480.2	8.91487	15.8412	1.77685	4.42165e-23	BR
Solyc07g052560.1	0.5928	1.47322	2.4827	0.0469348	BR
Solyc07g052610.2	1.7162	3.24139	1.88818	0.00149518	BR
Solyc07g052670.2	1.43119	2.20058	1.53722	0.00776713	BR
Solyc07g053350.2	0.0557622	0.214003	3.78778	0.000295121	BR
Solyc07g053640.1	5.24285	8.59305	1.63888	8.86264e-09	BR
Solyc07g054210.2	16.5803	33.3266	2.00995	2.78451e-37	BR
Solyc07g054290.1	39.2522	60.325	1.53684	1.37344e-07	BR
Solyc07g054610.2	0.615045	1.021	1.65897	0.0126764	BR
Solyc07g054730.1	158.688	241.627	1.52265	3.41029e-09	BR
Solyc07g054780.1	206.697	314.268	1.52043	1.08635e-05	BR
Solyc07g054790.1	13.0106	24.782	1.90469	9.56955e-09	BR
Solyc07g055050.2	4.31121	6.77864	1.57219	8.824e-08	BR
Solyc07g055260.2	5.72942	8.88643	1.55092	1.53136e-06	BR
Solyc07g055280.2	2.20801	3.6009	1.63055	0.00128269	BR
Solyc07g056460.2	0.20115	0.747242	3.70141	0.000139594	BR
Solyc07g056470.2	0.326409	0.725348	2.21847	5.74365e-06	BR
Solyc07g056580.2	2.65145	4.75148	1.79173	1.41864e-11	BR
Solyc07g056700.1	1.50421	5.74338	3.81633	0.00407908	BR
Solyc07g061740.2	0.960609	1.52937	1.59147	0.0402478	BR
Solyc07g062040.2	0.444618	0.910929	2.04644	0.00371818	BR
Solyc07g062070.2	2.47964	4.63888	1.87044	4.3432e-07	BR
Solyc07g062100.2	0.160181	0.512422	3.18538	0.00199039	BR
Solyc07g062140.2	6.18322	10.5202	1.70129	6.54884e-22	BR
Solyc07g062220.2	5.93468	13.208	2.22535	6.63292e-19	BR
Solyc07g062260.2	7.84667	13.5016	1.72059	4.99421e-12	BR
Solyc07g062270.2	2.37013	4.49092	1.89442	4.68331e-07	BR
Solyc07g062520.2	6.30482	9.69097	1.53699	2.28848e-09	BR
Solyc07g062780.2	1.35802	2.21362	1.62958	0.00412241	BR
Solyc07g063210.2	0.313866	1.2038	3.82638	3.19358e-06	BR
Solyc07g063280.1	2.39132	8.23451	3.44248	4.39245e-08	BR
Solyc07g063600.2	14.3868	28.2551	1.9639	2.32015e-17	BR
Solyc07g063850.2	0.151129	0.433882	2.85864	0.000116827	BR
Solyc07g064170.2	2452.41	4016.77	1.63788	2.27464e-33	BR
Solyc07g064280.2	1.80557	2.93759	1.62661	3.26765e-06	BR
Solyc07g064600.2	5.5728	12.0844	2.16825	1.90563e-13	BR
Solyc07g064680.2	123.974	190.623	1.5376	3.54526e-19	BR
Solyc07g065190.2	0.323206	1.22249	3.77379	0.00554372	BR
Solyc07g065420.1	5.35945	9.33382	1.74143	0.000128489	BR
Solyc07g065590.2	3.41834	5.13549	1.50219	0.00590143	BR
Solyc07g065900.2	1.53538	2.44202	1.59012	0.00417691	BR
Solyc07g065920.2	2.19748	4.36866	1.98758	4.602e-10	BR
Solyc07g065980.2	18.6493	71.1531	3.81518	1.64491e-93	BR
Solyc07g066150.1	98.3692	152.245	1.54769	2.09113e-18	BR
Solyc07g066340.2	1.35432	2.17281	1.60391	0.000256542	BR
Solyc08g005010.2	7.04717	10.7841	1.53021	4.55084e-10	BR
Solyc08g005100.2	0.939504	1.95537	2.08013	0.000340985	BR
Solyc08g005150.2	1.70476	3.47389	2.03715	7.50681e-17	BR
Solyc08g005630.2	115.274	179.17	1.55429	9.39103e-08	BR
Solyc08g005650.2	1.01033	1.70995	1.69178	0.000642001	BR
Solyc08g005960.1	0	0.253665	254.665	0.0134783	BR
Solyc08g006220.2	1.4271	2.15325	1.50847	0.0247839	BR
Solyc08g006460.2	11.3231	20.8398	1.84039	2.58907e-21	BR
Solyc08g006630.2	0.371407	0.961917	2.58565	0.038935	BR
Solyc08g006730.1	0.74302	1.67984	2.25913	0.00147191	BR
Solyc08g006830.2	0.15204	0.579989	3.79633	0.00125764	BR
Solyc08g006930.2	113.957	191.138	1.67727	1.77205e-14	BR
Solyc08g007130.2	0.421633	0.841429	1.99329	0.00248524	BR
Solyc08g008100.2	6.73507	10.3068	1.53024	1.15662e-10	BR
Solyc08g008300.1	0.771286	3.31169	4.28946	0.00246235	BR
Solyc08g008600.2	0.353368	1.21692	3.43687	4.9381e-05	BR
Solyc08g013670.2	26.7202	50.0849	1.87439	2.08359e-27	BR
Solyc08g014000.2	320.88	556.786	1.73518	1.20543e-19	BR
Solyc08g023280.2	0.252044	0.608547	2.40886	8.93476e-07	BR
Solyc08g029090.2	1.49204	2.60174	1.74325	2.74444e-06	BR
Solyc08g036660.2	0.534039	1.21817	2.27866	0.0380647	BR
Solyc08g061490.2	8.80803	17.0141	1.93155	2.58663e-22	BR
Solyc08g065610.2	243.91	428.601	1.75721	6.00459e-40	BR
Solyc08g065940.2	17.0984	38.8966	2.2748	4.02625e-36	BR
Solyc08g065950.1	20.5635	43.4675	2.11376	2.81526e-17	BR
Solyc08g066800.2	57.8457	90.6251	1.56666	1.14152e-24	BR
Solyc08g066940.2	2.11212	3.49144	1.65274	1.47968e-05	BR
Solyc08g067410.1	10.3336	21.7315	2.10288	1.34318e-39	BR
Solyc08g068320.2	0.370648	0.609308	1.64217	0.00283591	BR
Solyc08g068850.2	1.80089	4.25218	2.3604	1.26776e-05	BR
Solyc08g069010.2	0.216257	0.412558	1.90354	0.0110664	BR
Solyc08g069110.2	1.32945	2.50417	1.88294	2.86426e-05	BR
Solyc08g074450.2	1.01436	1.58698	1.56395	0.0462206	BR
Solyc08g074740.2	0.481648	1.27694	2.64776	3.76949e-10	BR
Solyc08g075150.2	7.14883	13.3017	1.86057	1.5855e-14	BR
Solyc08g075450.2	0.33631	0.670896	1.99192	0.0243932	BR
Solyc08g076150.2	1.99722	3.31254	1.65824	1.84429e-06	BR
Solyc08g076230.1	5.41538	8.74457	1.61465	0.000144374	BR
Solyc08g076780.1	7.74615	12.7788	1.64962	0.00331186	BR
Solyc08g076880.2	5.00927	7.88562	1.57409	0.000993338	BR
Solyc08g077950.1	4.70055	8.7814	1.86798	4.05897e-13	BR
Solyc08g078180.1	1.0739	1.86749	1.73829	0.0375483	BR
Solyc08g078210.2	3.01255	4.65115	1.54374	0.000346764	BR
Solyc08g078460.2	5.9915	19.9867	3.33546	1.64865e-39	BR
Solyc08g078690.2	1.59318	2.40229	1.50754	0.00636821	BR
Solyc08g078760.1	3.37838	6.01608	1.78053	6.83151e-09	BR
Solyc08g079420.2	0.062461	0.249028	3.93987	0.000546698	BR
Solyc08g079440.1	2.2912	3.43882	1.50066	0.000658288	BR
Solyc08g079600.2	1.69858	6.42024	3.77812	1.70845e-27	BR
Solyc08g079750.2	2.56781	4.64249	1.80764	6.308e-06	BR
Solyc08g079890.1	0.693954	2.09642	3.01807	1.11976e-17	BR
Solyc08g080030.2	7.25183	11.7645	1.62219	1.28295e-08	BR
Solyc08g080380.2	2.31186	4.54558	1.96578	2.09742e-12	BR
Solyc08g080670.1	0.285344	1.13888	3.98083	3.10351e-05	BR
Solyc08g081220.1	0.145824	0.292689	2.00028	0.0311512	BR
Solyc08g081610.2	0.560668	1.04498	1.86228	0.0461676	BR
Solyc08g082060.2	1.23807	2.00115	1.61585	8.00191e-06	BR
Solyc08g082070.2	0.0398349	0.22882	5.62804	0.000112715	BR
Solyc08g082080.2	10.2809	31.1635	3.031	8.40909e-76	BR
Solyc08g082170.2	5.28314	17.5611	3.32355	8.94656e-96	BR
Solyc08g082180.2	15.9062	30.3711	1.90933	1.05417e-29	BR
Solyc08g082200.2	0.311418	0.628373	2.01452	0.00151241	BR
Solyc08g083130.2	53.6611	84.7359	1.57908	2.0311e-15	BR
Solyc09g005260.2	3.72249	14.2463	3.82633	3.98217e-59	BR
Solyc09g008050.2	5.76238	9.65505	1.67541	4.826e-11	BR
Solyc09g008200.2	112.212	215.806	1.92318	3.14294e-49	BR
Solyc09g008460.2	4.86427	7.4201	1.52532	0.000135564	BR
Solyc09g008560.2	3.41697	8.14081	2.38206	4.95601e-28	BR
Solyc09g008670.2	0.101151	0.320298	3.14531	5.21712e-05	BR
Solyc09g008830.2	23.3783	38.5573	1.64925	9.1472e-16	BR
Solyc09g009420.1	1.18848	2.14299	1.80246	0.00244708	BR
Solyc09g010210.2	10.2184	42.5057	4.1594	2.13103e-86	BR
Solyc09g010660.2	1.45152	2.37157	1.63342	0.000702429	BR
Solyc09g010940.2	8.95648	14.3507	1.6022	1.18103e-06	BR
Solyc09g011040.1	4.78974	8.36053	1.74535	6.05796e-09	BR
Solyc09g011540.2	0.0133085	0.322216	22.5891	0.000200211	BR
Solyc09g014350.2	0.136628	0.234067	1.70799	0.0141011	BR
Solyc09g014480.1	0.856977	1.61955	1.88881	8.67983e-05	BR
Solyc09g014520.2	40.6922	74.0976	1.82091	9.69306e-32	BR
Solyc09g014940.1	32.0619	50.1292	1.5635	7.10211e-05	BR
Solyc09g015000.2	49.1012	83.3806	1.69812	4.17939e-10	BR
Solyc09g059440.1	0.244813	0.501132	2.04274	0.0119913	BR
Solyc09g061840.2	34.0934	66.0345	1.93684	5.91386e-45	BR
Solyc09g063130.2	28.2563	53.7419	1.90191	9.52328e-38	BR
Solyc09g065240.2	1.46283	2.21312	1.51255	0.000467521	BR
Solyc09g065920.2	5.86106	9.48806	1.61872	5.57514e-06	BR
Solyc09g066150.1	521.242	798.639	1.53218	4.81613e-24	BR
Solyc09g066360.1	2.44247	8.17477	3.34597	1.24291e-23	BR
Solyc09g074300.1	1.27853	4.08502	3.19336	4.93192e-09	BR
Solyc09g074410.2	2.0142	3.31842	1.64719	0.000272904	BR
Solyc09g074530.2	0.100094	1.03694	10.2671	2.08696e-09	BR
Solyc09g074630.2	0.867242	2.4583	2.8325	7.42534e-22	BR
Solyc09g075210.2	1960.48	3648.21	1.86088	1.78171e-33	BR
Solyc09g075330.2	0.406788	1.00887	2.47646	0.001339	BR
Solyc09g075570.1	7.20314	10.9642	1.52207	0.000200662	BR
Solyc09g075600.1	4.68832	9.78355	2.08656	0.000164569	BR
Solyc09g075750.1	0.615084	1.04098	1.69129	0.0412151	BR
Solyc09g082230.1	25.2892	43.3487	1.71409	1.43676e-13	BR
Solyc09g082240.2	2.25673	3.46942	1.53713	0.00133479	BR
Solyc09g082500.2	0.443162	0.717306	1.61722	0.00759625	BR
Solyc09g083050.2	2.84344	5.15934	1.81419	7.36797e-12	BR
Solyc09g083380.2	11.7318	26.6573	2.27212	1.48676e-37	BR
Solyc09g089930.1	7.06601	12.4923	1.76784	9.88567e-10	BR
Solyc09g090510.2	0.171972	0.296144	1.71787	0.00580685	BR
Solyc09g091000.2	4.07314	13.002	3.19158	8.80459e-29	BR
Solyc09g091550.2	0.122637	0.377003	3.05738	0.00358741	BR
Solyc09g092160.2	3.11658	5.54532	1.77905	2.59191e-13	BR
Solyc09g092480.1	1.44881	3.9834	2.74823	2.99962e-10	BR
Solyc09g092490.2	5.44189	8.4044	1.54429	0.000620777	BR
Solyc09g092500.1	167.707	357.165	2.1297	1.25587e-65	BR
Solyc09g092510.2	0.0945399	0.430449	4.5159	1.53094e-10	BR
Solyc09g092520.2	2.09333	4.92431	2.35174	2.52044e-09	BR
Solyc09g092670.2	2.29078	4.06886	1.77585	1.2746e-09	BR
Solyc09g097770.2	19.6972	51.3682	2.60781	8.68044e-42	BR
Solyc09g097780.2	4.09517	7.95528	1.94237	3.87682e-09	BR
Solyc09g097960.2	6.42059	10.5716	1.64641	8.14097e-08	BR
Solyc09g098230.2	7.74836	11.7795	1.52018	5.85043e-10	BR
Solyc10g005210.2	0.0953495	0.362688	3.77467	2.56939e-05	BR
Solyc10g005320.2	3.37627	8.48861	2.51375	2.8492e-26	BR
Solyc10g005550.1	0.353835	1.5263	4.30427	0.000340985	BR
Solyc10g006230.2	84.4257	155.74	1.84469	3.12511e-38	BR
Solyc10g006800.2	0.697834	1.24842	1.78786	2.51951e-05	BR
Solyc10g006900.2	3.62629	5.66596	1.56231	0.00161857	BR
Solyc10g007600.2	5.1955	21.8102	4.19728	6.33617e-118	BR
Solyc10g007690.2	15.3259	45.0142	2.937	3.12326e-87	BR
Solyc10g007930.2	2.24013	3.94785	1.76199	0.000222972	BR
Solyc10g008470.2	1.63585	2.8688	1.75325	0.00411788	BR
Solyc10g008910.1	11.726	32.1911	2.74512	2.11913e-39	BR
Solyc10g009120.1	36.3262	57.6147	1.58602	1.84208e-09	BR
Solyc10g009190.1	21.018	44.0904	2.0977	3.11563e-22	BR
Solyc10g009240.2	0.78112	2.58078	3.301	1.57977e-15	BR
Solyc10g009290.1	0.59396	1.38113	2.32307	7.58515e-08	BR
Solyc10g009340.1	20.8346	32.7214	1.57051	4.28421e-06	BR
Solyc10g009550.2	1.48179	2.70814	1.82706	2.47294e-06	BR
Solyc10g009580.2	0.576088	1.01514	1.76081	0.00828333	BR
Solyc10g009590.2	0.768425	1.56236	2.03185	0.000812567	BR
Solyc10g017510.2	0.327649	0.576673	1.75772	0.00702793	BR
Solyc10g017960.1	8.37779	17.0314	2.0328	1.75594e-16	BR
Solyc10g017970.1	491.374	2392.3	4.86859	1.87191e-11	BR
Solyc10g017980.1	650.02	1743.45	2.68215	1.89911e-07	BR
Solyc10g044710.1	5.1471	7.98208	1.55068	0.000518537	BR
Solyc10g049600.1	0.216876	0.47438	2.18188	0.00730244	BR
Solyc10g050110.1	0.221815	0.841416	3.78078	3.3179e-09	BR
Solyc10g053950.1	0.885493	2.48265	2.80165	0.0306156	BR
Solyc10g054840.1	0.520582	1.15126	2.20917	2.64722e-06	BR
Solyc10g055200.1	2.97366	5.15123	1.73204	2.19171e-06	BR
Solyc10g055390.1	1.6036	4.76199	2.96834	7.083e-22	BR
Solyc10g074720.1	0.326055	0.784005	2.40022	0.00162347	BR
Solyc10g075090.1	1122.01	1694.31	1.51007	5.0349e-12	BR
Solyc10g075110.1	45.9889	255.13	5.54754	1.89646e-148	BR
Solyc10g075150.1	1.59019	9.79617	6.15713	8.87716e-08	BR
Solyc10g075160.1	2.19729	4.44385	2.02196	4.92937e-05	BR
Solyc10g076300.1	3.90437	6.34732	1.62554	0.0104668	BR
Solyc10g076840.1	3.92715	6.15382	1.56685	0.000739158	BR
Solyc10g077040.1	46.7277	70.5674	1.51017	1.59138e-16	BR
Solyc10g077120.1	182.758	292.454	1.60023	2.51273e-12	BR
Solyc10g078230.1	0.326864	0.560889	1.71379	0.027891	BR
Solyc10g078250.1	2.13247	5.72942	2.68596	0.000833545	BR
Solyc10g078920.1	10.1381	17.4337	1.71956	4.5528e-06	BR
Solyc10g079100.1	2.2833	6.97562	3.05417	0.000227473	BR
Solyc10g079110.1	0.727153	1.41357	1.94268	0.00310138	BR
Solyc10g079950.1	6.39476	10.3461	1.6178	1.10807e-08	BR
Solyc10g080400.1	0.432655	0.93644	2.16172	0.0170607	BR
Solyc10g080550.1	0.159455	0.405405	2.53283	0.00279804	BR
Solyc10g080840.1	99.1513	177.062	1.78576	6.32897e-37	BR
Solyc10g081120.1	13.7246	21.1153	1.53846	2.27485e-14	BR
Solyc10g081300.1	0.731655	3.32105	4.53426	1.24993e-12	BR
Solyc10g081730.1	6.59629	10.9647	1.66215	2.95349e-09	BR
Solyc10g081830.1	1.29083	2.94904	2.28361	2.84149e-05	BR
Solyc10g083580.1	319.858	486.821	1.52199	5.06881e-08	BR
Solyc10g083700.2	1.05155	1.68536	1.60217	0.00294043	BR
Solyc10g083880.1	50.1899	112.187	2.23522	3.87746e-48	BR
Solyc10g084830.1	0.645086	1.00633	1.55912	0.0431676	BR
Solyc10g085140.1	5.4794	9.85313	1.79807	0.00475806	BR
Solyc10g085400.1	1.2105	2.20488	1.82078	0.00040449	BR
Solyc10g085500.1	0.660118	1.19104	1.80307	0.000194396	BR
Solyc10g086170.1	5.8433	9.43125	1.61392	3.28945e-08	BR
Solyc11g005080.1	5.4037	8.48651	1.5704	3.08044e-10	BR
Solyc11g005690.1	0.287681	0.46963	1.63028	0.00757534	BR
Solyc11g006360.1	93.3012	164.23	1.76021	1.84451e-06	BR
Solyc11g006990.1	33.6479	60.254	1.7907	2.18331e-26	BR
Solyc11g007620.1	2.26738	3.67934	1.62245	0.00121155	BR
Solyc11g007690.1	13.2967	20.6275	1.55129	8.33754e-07	BR
Solyc11g007930.1	23.182	35.4737	1.5302	4.82117e-06	BR
Solyc11g008080.1	0.344965	1.15311	3.33592	2.72887e-07	BR
Solyc11g008760.1	1.71739	2.69794	1.57062	0.000295741	BR
Solyc11g009000.1	10.7921	19.5067	1.80743	2.0419e-07	BR
Solyc11g010420.1	2.72227	4.20901	1.54594	0.0139254	BR
Solyc11g010790.1	0.26434	0.536881	2.02714	0.0106548	BR
Solyc11g011030.1	7.23292	14.6366	2.02347	2.84635e-07	BR
Solyc11g011060.1	3.28191	5.59579	1.70482	0.00712837	BR
Solyc11g011070.1	3.99278	6.76038	1.69298	0.000134931	BR
Solyc11g011840.1	4.3228	6.70907	1.55189	5.69835e-05	BR
Solyc11g012980.1	7.81111	16.5803	2.12252	8.06133e-11	BR
Solyc11g018610.1	1.99421	3.07077	1.53957	2.81712e-06	BR
Solyc11g030730.1	1.21128	2.07003	1.70838	0.00227286	BR
Solyc11g044910.1	1.43403	3.37052	2.34945	5.0395e-11	BR
Solyc11g045610.1	1.37318	2.0629	1.50191	0.00375723	BR
Solyc11g056680.1	18.5094	31.0036	1.67499	8.628e-19	BR
Solyc11g062400.1	1.97039	3.29571	1.67227	0.000890994	BR
Solyc11g065320.1	2.36533	3.6463	1.54133	1.57181e-05	BR
Solyc11g065520.1	27.0173	43.2094	1.5993	2.46602e-17	BR
Solyc11g065680.1	5.46644	8.78282	1.60657	0.00353718	BR
Solyc11g065760.1	0.392888	0.980732	2.49241	0.00226779	BR
Solyc11g065940.1	18.2688	29.1082	1.59329	2.88913e-12	BR
Solyc11g066100.1	176.591	275.155	1.55814	1.19852e-16	BR
Solyc11g066330.1	1.71272	3.28836	1.91942	1.06927e-08	BR
Solyc11g066740.1	3.45017	6.16082	1.78543	1.33748e-07	BR
Solyc11g066820.1	10.4643	22.3613	2.1368	1.79738e-28	BR
Solyc11g066940.1	23.9232	37.5038	1.56765	2.3298e-06	BR
Solyc11g067190.1	2.59767	7.37525	2.83847	2.55655e-20	BR
Solyc11g069180.1	0.485652	0.852234	1.75327	0.0215713	BR
Solyc11g069430.1	352.849	538.083	1.52496	3.49359e-23	BR
Solyc11g069450.1	46.2774	88.095	1.90361	1.93927e-15	BR
Solyc11g069890.1	0.989591	2.09386	2.11476	5.34805e-10	BR
Solyc11g072630.1	17.6011	29.6883	1.68669	4.93314e-15	BR
Solyc11g072840.1	1.97015	3.6802	1.86754	0.0057713	BR
Solyc11g072860.1	11.6815	28.835	2.46831	6.12497e-26	BR
Solyc11g073120.1	174.384	275.164	1.57791	0.000502051	BR
Solyc12g005240.1	2.1763	3.60091	1.6543	0.00126828	BR
Solyc12g005310.1	0.469059	1.49172	3.1756	4.89618e-08	BR
Solyc12g005400.1	1.43485	2.36748	1.64953	0.00226606	BR
Solyc12g005640.1	1.15269	2.6864	2.3294	0.00155523	BR
Solyc12g005700.1	0.210798	0.727867	3.44133	0.00331353	BR
Solyc12g005720.1	3.52456	7.4835	2.12292	2.08256e-10	BR
Solyc12g005750.1	0.499711	1.54038	3.07838	0.00290898	BR
Solyc12g005820.1	0.447464	1.07906	2.40836	0.00358752	BR
Solyc12g005940.1	0.686565	1.97584	2.87514	3.1913e-09	BR
Solyc12g006140.1	2.01437	5.97986	2.96763	9.51703e-20	BR
Solyc12g006220.1	5.19763	9.35361	1.79944	0.0405057	BR
Solyc12g006230.1	76.8168	133.228	1.73435	0.00894329	BR
Solyc12g006260.1	15.8079	48.7233	3.08208	4.25008e-35	BR
Solyc12g006380.1	2.12045	10.6761	5.03292	1.40216e-43	BR
Solyc12g006440.1	1.82799	4.90901	2.68455	0.000202058	BR
Solyc12g006450.1	12.238	19.164	1.5659	1.70775e-15	BR
Solyc12g006460.1	0.023317	0.138918	5.75391	0.00209374	BR
Solyc12g006520.1	0.20516	0.478976	2.32817	4.07457e-05	BR
Solyc12g007030.1	1.21413	2.16505	1.78256	0.000172598	BR
Solyc12g007090.1	12.6562	20.4248	1.61376	1.28671e-12	BR
Solyc12g008560.1	76.219	147.318	1.93282	4.25434e-33	BR
Solyc12g008580.1	0.191342	0.651288	3.39129	4.27799e-05	BR
Solyc12g008640.1	44.5534	85.8592	1.92709	2.26023e-43	BR
Solyc12g008650.1	0.0737683	0.251081	3.3715	0.00984312	BR
Solyc12g008660.1	19.4389	31.5344	1.6222	6.9049e-17	BR
Solyc12g008840.1	28.5253	67.0779	2.35148	1.08487e-35	BR
Solyc12g008900.1	0.316024	0.560995	1.77272	0.00233261	BR
Solyc12g009070.1	2.45673	5.19368	2.11361	0.00222074	BR
Solyc12g009600.1	3.63253	6.64179	1.82819	1.21332e-05	BR
Solyc12g009800.1	0.28575	0.509066	1.77879	0.0452346	BR
Solyc12g010020.1	3.65672	7.14114	1.95262	2.47829e-05	BR
Solyc12g010030.1	6.66073	12.2198	1.83447	0.000186371	BR
Solyc12g010050.1	0.0107871	0.138572	11.8411	0.00398003	BR
Solyc12g010570.1	0.597747	2.00499	3.35031	0.000134141	BR
Solyc12g010670.1	0.627998	1.65446	2.63189	0.000826776	BR
Solyc12g010900.1	6.35805	9.77824	1.53785	1.39747e-10	BR
Solyc12g010910.1	0.278645	0.816946	2.92495	0.000105152	BR
Solyc12g010970.1	0.807679	1.68149	2.08054	0.00199991	BR
Solyc12g011040.1	1.35542	3.43857	2.53577	4.77824e-17	BR
Solyc12g011310.1	105.73	228.563	2.16174	3.77701e-20	BR
Solyc12g011320.1	15.1817	25.72	1.6941	4.48003e-09	BR
Solyc12g011430.1	5.26176	8.56805	1.62824	5.62475e-05	BR
Solyc12g011450.1	20.5827	41.2779	2.00542	4.25008e-35	BR
Solyc12g013710.1	0.933826	1.87554	2.00737	5.99392e-05	BR
Solyc12g014100.1	21.1606	32.6883	1.54475	2.2437e-13	BR
Solyc12g019550.1	0.0593152	0.666526	11.0673	0.000973068	BR
Solyc12g038520.1	2.56621	3.94512	1.53712	0.000143025	BR
Solyc12g040800.1	5.4686	9.85563	1.80207	7.84341e-06	BR
Solyc12g042460.1	0.1158	0.305923	2.62777	0.00193601	BR
Solyc12g042470.1	1.61134	3.78663	2.34915	4.42849e-10	BR
Solyc12g042600.1	1.39996	2.49413	1.78102	3.13611e-06	BR
Solyc12g044200.1	0.00983704	0.0598574	5.61568	0.0144754	BR
Solyc12g044280.1	0.66886	2.78033	4.15211	1.87312e-08	BR
Solyc12g044890.1	0.792869	1.38048	1.74019	0.00231569	BR
Solyc12g044950.1	0.306472	1.00059	3.25749	1.61489e-06	BR
Solyc12g045020.1	0.0947026	0.356269	3.73312	0.00128456	BR
Solyc12g049270.1	16.9756	25.8993	1.52565	5.08619e-10	BR
Solyc12g049400.1	1.22168	2.38541	1.9518	0.000691194	BR
Solyc12g056160.1	0.789692	1.31696	1.66684	0.00788452	BR
Solyc12g056600.2	75.4384	149.993	1.98827	5.51737e-48	BR
Solyc12g062200.1	11.0928	16.7929	1.51381	0.0131491	BR
Solyc12g088050.1	1.24176	2.11413	1.70197	1.55956e-05	BR
Solyc12g088530.1	0.788657	2.42089	3.06702	7.29375e-13	BR
Solyc12g088670.1	29.1907	49.1298	1.68304	1.36683e-22	BR
Solyc12g088700.1	0.627337	1.16351	1.85332	0.00298654	BR
Solyc12g088840.1	10.0748	16.4827	1.63598	0.00059645	BR
Solyc12g089220.1	6.29011	11.5886	1.84222	1.20564e-08	BR
Solyc12g094610.1	0.560954	1.91084	3.40213	1.1216e-07	BR
Solyc12g094620.1	2842.58	4464.03	1.57042	8.74159e-28	BR
Solyc12g096170.1	0.792206	1.85745	2.34296	0.00160075	BR
Solyc12g096480.1	1.57511	3.05181	1.93692	0.0258159	BR
Solyc12g096870.1	0.310711	0.688346	2.21149	0.000323714	BR
Solyc12g098510.1	4.07274	6.38297	1.56711	0.00318706	BR
Solyc12g099120.1	3.2572	7.80156	2.39474	2.06744e-09	BR
Solyc12g099200.1	132.811	214.114	1.61216	3.21667e-18	BR
Solyc12g099360.1	108.011	185.834	1.72051	9.83388e-34	BR
Solyc12g099600.1	3.14947	4.79712	1.52299	1.06554e-06	BR
Solyc12g099650.1	20.3338	63.4269	3.11918	1.682e-41	BR
Solyc12g099900.1	1.54739	2.78591	1.79987	1.59768e-07	BR
Solyc12g099960.1	2.73239	4.5158	1.65245	0.00562361	BR
Solyc12g100030.1	0.0193165	0.147187	7.29391	2.84221e-05	BR
Solyc00g009140.2	9.23071	6.06927	0.657509	0.000538339	BR
Solyc00g048510.2	7.11198	1.70904	0.240305	2.6999e-16	BR
Solyc01g005000.2	4.55039	2.4601	0.540636	3.95642e-11	BR
Solyc01g005120.2	5.06733	2.57284	0.507732	3.91601e-09	BR
Solyc01g005160.2	10.8065	6.24074	0.577499	9.07604e-10	BR
Solyc01g005760.2	49.3503	32.4091	0.656717	4.17397e-09	BR
Solyc01g005900.2	4.02279	2.28979	0.569207	0.00224318	BR
Solyc01g005920.2	4.08447	2.62358	0.642333	2.98102e-05	BR
Solyc01g006320.2	6.58856	3.03784	0.461079	9.74337e-09	BR
Solyc01g006550.2	3.66648	1.83761	0.501192	0.00437762	BR
Solyc01g006690.2	13.254	7.98993	0.602831	3.73976e-10	BR
Solyc01g006720.2	1.30709	0.623768	0.477222	7.59865e-07	BR
Solyc01g006820.2	139.355	79.3183	0.569182	9.41631e-25	BR
Solyc01g006950.2	38.6251	24.9623	0.64627	1.85942e-10	BR
Solyc01g007020.2	6.15929	1.82916	0.296976	4.24445e-20	BR
Solyc01g007030.2	1.03508	0.411059	0.397133	0.00169898	BR
Solyc01g007190.2	9.83551	6.5193	0.662834	0.00579583	BR
Solyc01g007720.2	2.96773	1.9663	0.662561	0.0203168	BR
Solyc01g007990.2	21.1325	13.4021	0.634195	2.12071e-12	BR
Solyc01g008210.2	61.4027	28.5991	0.465763	6.29739e-26	BR
Solyc01g008220.2	38.4463	17.9776	0.467604	1.35361e-23	BR
Solyc01g008620.2	1.56648	0.231025	0.147486	9.57737e-09	BR
Solyc01g014250.2	37.6499	23.241	0.617292	2.2501e-06	BR
Solyc01g034150.2	4.14428	2.65357	0.640297	0.0190956	BR
Solyc01g049920.1	33.3616	22.1821	0.664898	0.0257678	BR
Solyc01g056770.1	4.9185	1.85001	0.376134	0.00566516	BR
Solyc01g057260.2	0.765225	0.404246	0.528278	0.00885691	BR
Solyc01g057340.2	13.94	8.04255	0.576941	0.00506391	BR
Solyc01g059860.2	34.582	20.7381	0.599678	9.30945e-12	BR
Solyc01g065500.2	1.16738	0.775787	0.664557	0.0175084	BR
Solyc01g065690.2	5.13174	2.23354	0.435241	4.14581e-13	BR
Solyc01g067090.2	27.989	15.1633	0.54176	2.32914e-08	BR
Solyc01g067440.2	9.65406	4.90164	0.507729	2.45716e-09	BR
Solyc01g067700.2	1.2859	0.682483	0.530749	0.00979857	BR
Solyc01g068080.2	10.8057	3.84216	0.355569	4.39493e-31	BR
Solyc01g068130.2	11.5161	5.30405	0.460577	5.88137e-32	BR
Solyc01g068140.2	1.24199	0.690497	0.555966	0.0265023	BR
Solyc01g068490.2	4.60927	2.90338	0.6299	7.99837e-05	BR
Solyc01g068600.2	1.79619	0.92274	0.513725	0.0115687	BR
Solyc01g073820.2	7.67295	5.07625	0.661578	0.00147763	BR
Solyc01g079150.2	4.54366	2.85222	0.627737	2.55001e-08	BR
Solyc01g079200.2	17.1576	5.36921	0.312935	9.10287e-31	BR
Solyc01g079620.2	32.5547	21.4444	0.65872	1.31033e-08	BR
Solyc01g079940.2	1.731	1.05267	0.608128	0.000273436	BR
Solyc01g079950.2	0.770392	0.383611	0.49795	0.00130885	BR
Solyc01g080010.2	135.922	79.4621	0.584614	6.72908e-28	BR
Solyc01g080150.2	3.94732	1.61831	0.40998	3.25803e-08	BR
Solyc01g080680.2	1.15765	0.724362	0.625721	0.00351447	BR
Solyc01g087590.2	2.37374	1.52368	0.641894	0.000901238	BR
Solyc01g088560.2	178.063	109.687	0.616002	1.44428e-22	BR
Solyc01g089880.2	12.8651	6.24004	0.485038	5.18615e-10	BR
Solyc01g089890.2	10.548	4.31255	0.408851	2.1889e-11	BR
Solyc01g091320.2	0.159327	0.0540398	0.339216	0.00594876	BR
Solyc01g091630.2	79.0653	48.628	0.615035	1.70608e-15	BR
Solyc01g091910.2	18.6311	10.5581	0.566691	2.20627e-16	BR
Solyc01g094240.2	0.48062	0.20142	0.419096	0.0200831	BR
Solyc01g094370.2	156.916	73.6222	0.469182	9.79185e-52	BR
Solyc01g094750.2	4.86713	2.88286	0.592313	3.56462e-07	BR
Solyc01g094890.2	0.612904	0.358681	0.585222	0.0244754	BR
Solyc01g095140.2	1182.09	591.059	0.500014	3.73923e-34	BR
Solyc01g095150.2	968.433	593.68	0.613032	5.41794e-26	BR
Solyc01g095970.2	44.765	29.2362	0.653103	1.43952e-14	BR
Solyc01g096250.2	1.4895	0.882592	0.592544	0.00471493	BR
Solyc01g096540.2	25.3469	15.5959	0.615299	2.71759e-09	BR
Solyc01g096720.2	9.62696	6.29425	0.653816	0.000150169	BR
Solyc01g096740.2	6.99619	2.18447	0.312237	9.74222e-24	BR
Solyc01g097690.2	0.217663	0.0625063	0.287203	0.0215945	BR
Solyc01g098110.2	49.627	31.8871	0.642536	8.79952e-15	BR
Solyc01g098520.2	1.89983	0.553872	0.291542	0.0281878	BR
Solyc01g098590.2	112.909	71.4817	0.633091	1.15945e-17	BR
Solyc01g098600.2	4.07065	2.45684	0.60355	3.203e-05	BR
Solyc01g098710.2	4.77178	2.921	0.612141	0.000208742	BR
Solyc01g098760.2	161.921	107.811	0.665823	3.6053e-16	BR
Solyc01g099200.2	5.1293	2.2968	0.447781	1.1079e-14	BR
Solyc01g099680.2	788.411	513.354	0.651124	3.30056e-19	BR
Solyc01g100220.2	1.874	0.833503	0.444776	0.000685014	BR
Solyc01g100240.2	24.7875	14.6312	0.590265	1.89631e-16	BR
Solyc01g101130.2	13.5616	7.63626	0.56308	1.84881e-10	BR
Solyc01g103240.2	0.276274	0.129525	0.468847	0.0188568	BR
Solyc01g104780.2	4.27684	2.22611	0.520506	8.36423e-06	BR
Solyc01g105010.2	22.1281	10.0584	0.454552	1.84141e-24	BR
Solyc01g105070.2	12.8138	4.48907	0.350331	5.25121e-37	BR
Solyc01g105310.2	1.9751	0.580863	0.294097	4.91999e-12	BR
Solyc01g106220.2	1.04136	0.688592	0.661243	0.00420772	BR
Solyc01g106330.2	6.61517	4.20096	0.63505	9.59599e-10	BR
Solyc01g106500.2	30.4089	20.0204	0.658373	2.39105e-12	BR
Solyc01g106650.2	0.354164	0.0786863	0.222197	0.00910165	BR
Solyc01g107580.2	3.94613	2.60469	0.660063	0.00642969	BR
Solyc01g107590.2	3.5817	2.04837	0.571901	3.9971e-08	BR
Solyc01g107690.2	1.80358	1.1841	0.656534	0.0255375	BR
Solyc01g107810.2	0.771425	0.210749	0.273204	3.66683e-08	BR
Solyc01g107860.2	81.4768	53.1016	0.651738	4.79293e-15	BR
Solyc01g107980.2	36.2067	22.1995	0.613134	3.09969e-13	BR
Solyc01g108050.2	9.92899	4.68316	0.471665	1.73527e-06	BR
Solyc01g108190.2	2.77925	1.80219	0.648443	0.010925	BR
Solyc01g108210.2	2.3032	0.975161	0.423397	0.000275492	BR
Solyc01g108220.2	10.7115	3.75996	0.35102	0.000957318	BR
Solyc01g109250.2	4.4278	2.84865	0.643357	0.00303882	BR
Solyc01g109320.2	40.9854	25.4793	0.621669	6.13504e-14	BR
Solyc01g109340.2	20.3529	11.187	0.549653	1.56935e-18	BR
Solyc01g109860.2	3.43185	2.1944	0.639424	0.000648348	BR
Solyc01g109920.2	73.0511	35.0131	0.479296	3.72545e-35	BR
Solyc01g110440.2	28.4295	13.9404	0.490349	4.4614e-07	BR
Solyc01g111430.2	1.45109	0.752909	0.518861	0.000536137	BR
Solyc01g111440.2	50.8863	25.7101	0.505247	3.35711e-50	BR
Solyc01g111570.2	2.87067	1.7997	0.626927	3.53814e-08	BR
Solyc01g111610.2	7.53225	3.0731	0.407993	7.21795e-13	BR
Solyc01g111640.2	1.33927	0.590815	0.441152	0.00603989	BR
Solyc01g111970.2	7.52857	3.06562	0.407199	6.60399e-16	BR
Solyc01g112000.2	94.6258	50.6967	0.53576	1.55631e-32	BR
Solyc01g112070.2	7.33755	3.99388	0.544308	1.6912e-08	BR
Solyc01g112080.2	75.658	36.5776	0.48346	7.25333e-41	BR
Solyc02g021160.1	14.806	5.99633	0.404994	0.00403798	BR
Solyc02g021260.1	2.19755	0.959141	0.436462	5.76862e-12	BR
Solyc02g031990.1	41.0334	22.535	0.549187	5.3922e-13	BR
Solyc02g032800.1	24.0078	14.8709	0.619419	6.35408e-07	BR
Solyc02g032850.2	22.2469	13.6476	0.613461	3.77662e-14	BR
Solyc02g032860.2	15.6481	9.98817	0.638298	2.51236e-08	BR
Solyc02g032910.1	3.44987	2.08095	0.603197	0.00885621	BR
Solyc02g062300.2	1.19132	0.613354	0.514859	0.0176338	BR
Solyc02g062370.2	29.7555	18.5933	0.624871	1.49948e-11	BR
Solyc02g062550.2	15.0244	9.23408	0.614606	6.27134e-11	BR
Solyc02g062670.2	5.14755	3.01333	0.585392	1.34332e-05	BR
Solyc02g062790.2	1.21286	0.647161	0.533587	0.00275846	BR
Solyc02g063030.2	0.820449	0.292284	0.356257	2.15318e-07	BR
Solyc02g063220.2	12.9414	8.25543	0.637908	1.10676e-10	BR
Solyc02g063230.1	0.348946	0.122599	0.35136	0.0325339	BR
Solyc02g063260.2	0.845168	0.159275	0.188464	1.13664e-12	BR
Solyc02g063350.1	6.17858	3.46465	0.560752	0.0150714	BR
Solyc02g063430.2	11.6981	5.09096	0.435198	5.76366e-29	BR
Solyc02g064810.1	1.27633	0.241732	0.189402	0.0347655	BR
Solyc02g064830.2	4.48909	2.9697	0.661539	0.000461286	BR
Solyc02g064940.1	1.76747	0.811412	0.459085	1.25651e-08	BR
Solyc02g064970.2	1.6328	0.618672	0.378906	7.99546e-06	BR
Solyc02g065000.1	61.086	36.4613	0.596884	3.76044e-13	BR
Solyc02g065170.2	9.78904	4.1404	0.422963	1.09421e-22	BR
Solyc02g065280.2	5.81649	1.3154	0.226152	1.5023e-27	BR
Solyc02g065530.2	0.239031	0.0643632	0.269297	0.00786953	BR
Solyc02g065590.2	1.03987	0.47773	0.459419	0.0386139	BR
Solyc02g065770.2	30.1071	17.7597	0.589884	3.30211e-24	BR
Solyc02g067120.2	48.8145	17.6824	0.362236	1.92662e-55	BR
Solyc02g067680.1	2.47606	1.5447	0.623853	0.00239729	BR
Solyc02g067800.2	1.09736	0.472997	0.431036	0.0129563	BR
Solyc02g068430.2	109.102	71.9352	0.659339	4.05151e-16	BR
Solyc02g068540.1	1.05267	0.648723	0.61627	0.0367755	BR
Solyc02g068680.1	25.3222	9.05978	0.357781	1.50234e-37	BR
Solyc02g068860.1	3.91092	1.13322	0.289759	0.0418647	BR
Solyc02g069060.2	2.10537	0.526571	0.250112	1.72962e-07	BR
Solyc02g069490.2	0.462141	0.251075	0.543298	0.00074274	BR
Solyc02g070430.2	13.1914	4.6189	0.350145	2.13231e-36	BR
Solyc02g070540.2	5.68526	3.51254	0.617834	6.4177e-08	BR
Solyc02g070580.1	30.5728	17.7935	0.582005	3.40265e-17	BR
Solyc02g070890.2	43.3764	19.8519	0.457667	1.65181e-50	BR
Solyc02g070900.1	4.19148	2.50419	0.597449	0.00853503	BR
Solyc02g070910.1	2.56779	1.42887	0.556461	0.000740822	BR
Solyc02g071050.2	11.1528	7.38936	0.662556	1.36231e-05	BR
Solyc02g071220.2	10.3982	6.74574	0.648744	6.23014e-06	BR
Solyc02g071580.2	0.867175	0.454603	0.524239	0.0019519	BR
Solyc02g071640.1	4.11659	2.05327	0.498781	0.0127684	BR
Solyc02g072140.1	0.920926	0.407205	0.442175	0.00113574	BR
Solyc02g072440.2	1.14455	0.716069	0.625638	0.015884	BR
Solyc02g076730.2	3.6799	2.30957	0.627618	0.00624481	BR
Solyc02g076740.1	18.6635	10.1333	0.542946	0.000788536	BR
Solyc02g076760.2	30.4933	19.7735	0.648455	3.4444e-09	BR
Solyc02g077040.2	102.564	59.3565	0.578728	2.10147e-23	BR
Solyc02g077840.1	4.63042	2.81832	0.608654	0.00304942	BR
Solyc02g078340.2	0.705183	0.253563	0.359579	0.0315078	BR
Solyc02g078660.2	2.94785	0.812568	0.27565	6.01136e-38	BR
Solyc02g079430.2	0.266121	0.0623331	0.234257	0.00443864	BR
Solyc02g079920.2	10.6383	6.08485	0.571976	1.30601e-09	BR
Solyc02g080010.2	4.12844	2.57605	0.623978	5.76115e-05	BR
Solyc02g080040.2	9.51657	4.14072	0.435108	3.65107e-16	BR
Solyc02g080050.1	5.12539	1.83543	0.358106	0.00022205	BR
Solyc02g080160.2	0.834668	0.383352	0.459293	0.000350173	BR
Solyc02g080620.2	0.187695	0.0688868	0.367048	0.0440962	BR
Solyc02g080640.2	34.967	22.7039	0.649296	6.55207e-12	BR
Solyc02g080890.2	5.25726	2.97279	0.565463	0.0214612	BR
Solyc02g081030.2	300.943	119.705	0.397767	2.56793e-88	BR
Solyc02g081070.2	27.3331	17.1869	0.628794	5.51769e-16	BR
Solyc02g081360.2	3.30389	1.46885	0.444584	1.20468e-09	BR
Solyc02g082140.2	54.8864	30.6874	0.559107	1.19774e-30	BR
Solyc02g082150.1	0.350302	0.123696	0.353132	0.0486065	BR
Solyc02g082260.2	32.3977	13.8713	0.428158	1.91735e-56	BR
Solyc02g082560.1	6.45226	2.72567	0.422437	0.0233939	BR
Solyc02g082610.1	8.49397	4.6217	0.544116	0.0391212	BR
Solyc02g082630.2	2.11733	0.725669	0.342732	0.0270682	BR
Solyc02g082650.2	9.73422	4.20126	0.431597	0.00113873	BR
Solyc02g082690.2	12.8954	7.6773	0.595354	1.11474e-07	BR
Solyc02g082920.2	164.061	104.055	0.634247	3.13101e-17	BR
Solyc02g083110.1	19.6146	12.5637	0.64053	1.04088e-11	BR
Solyc02g083130.2	15.2977	7.44885	0.486927	8.9537e-30	BR
Solyc02g083570.2	12.8045	5.48095	0.428051	1.06215e-22	BR
Solyc02g083930.1	2.0372	0.487117	0.239115	1.02488e-07	BR
Solyc02g083980.2	2.38769	1.0372	0.434398	3.38461e-08	BR
Solyc02g084090.1	1.36321	0.402372	0.29517	0.00166874	BR
Solyc02g084130.2	4.07021	0.147193	0.0361659	1.99509e-29	BR
Solyc02g084170.1	3.82517	1.25105	0.327059	2.01589e-06	BR
Solyc02g084180.1	1.04207	0.110736	0.106273	0.0226309	BR
Solyc02g084210.1	1.7843	1.15303	0.646211	0.0223407	BR
Solyc02g084280.2	6.03805	2.29529	0.380139	1.91165e-06	BR
Solyc02g084310.1	3.15925	0.738958	0.233905	0.0285955	BR
Solyc02g084330.2	3.01223	1.15945	0.384916	0.000306557	BR
Solyc02g084430.2	7.33698	4.73964	0.645994	0.0108948	BR
Solyc02g084450.2	0.818554	0.351069	0.428896	0.00079374	BR
Solyc02g085170.2	2.60945	1.13399	0.434572	1.00314e-05	BR
Solyc02g085400.2	5.2025	3.01256	0.579061	3.14369e-07	BR
Solyc02g086490.2	0.256021	0.0586394	0.229072	0.0128546	BR
Solyc02g086960.2	0.207638	0.041044	0.19771	0.00640012	BR
Solyc02g086970.2	14.1417	7.99932	0.565655	0.000930096	BR
Solyc02g087210.2	73.4444	37.6348	0.512426	2.27363e-17	BR
Solyc02g087950.2	14.3109	6.67724	0.466585	5.74565e-29	BR
Solyc02g088210.2	3.92224	2.52017	0.642534	0.00665967	BR
Solyc02g088240.2	3.57565	1.78752	0.499918	1.44738e-10	BR
Solyc02g088250.2	1.5743	0.828802	0.526461	7.36233e-05	BR
Solyc02g088390.2	39.8489	20.6338	0.517801	6.99597e-27	BR
Solyc02g088630.2	64.0781	35.6705	0.556673	4.38042e-32	BR
Solyc02g088900.2	0.965956	0.606151	0.627518	0.0415403	BR
Solyc02g088940.2	36.9544	17.8532	0.483116	6.41865e-05	BR
Solyc02g088960.2	14.2237	7.13851	0.501873	0.00181542	BR
[truncated: 758 more rows]
