# Supplementary material for: FIS1 encodes a GA2-oxidase that regulates fruit firmness in tomato
Source: Nat Commun. 2020 Nov 17;11:5844. doi: 10.1038/s41467-020-19705-w (PMC7673020; doi:10.1038/s41467-020-19705-w)
Supplement: Supplementary file 5 — Source Data [file 41467_2020_19705_MOESM5_ESM.xlsx]

## Sheet: Fig.1b
Compression resistance (N)
CC	MM
11.58	28.73
16.47	74.72
10.56	59.43
17.67	14.36
14.76	57.03
11.35	22.69
13.19	40.17
11.48	66.92
14.06	97.98
13.19	90.26
10.96
24.77
13.43
13.23
12.95
20.13
18.81
16.89
16.2
17.97
11.93
8.13
10.13
12.86
15.64
18.14
15.75
17.87

## Sheet: Fig.1c
Compression resistance (N) of RILs
Line number	CR
ST001	17.331
ST002	26.96
ST003	28.515
ST004	33.3214
ST005	24.047
ST009	33.8291
ST010	22.9464
ST011	32.595
ST012	55.955
ST013	35.6373
ST014	33.7867
ST015	27.368
ST016	21.508
ST017	29.68
ST018	21.925
ST020	29.766
ST021	25.2167
ST023	17.5129
ST025	19.342
ST026	21.4464
ST027	19.0891
ST028	21.6612
ST029	23.2522
ST030	21.95
ST031	10.26
ST032	20.8678
ST033	13.3315
ST034	20.7091
ST035	22.5967
ST036	23.646
ST037	18.319
ST038	17.8715
ST039	34.5825
ST040	21.3167
ST041	19.3475
ST042	30.8127
ST043	15.7324
ST044	18.8025
ST045	32.915
ST048	29.575
ST049	22.56
ST050	16.6
ST052	25.8238
ST053	17.1673
ST054	25.5758
ST055	27.3062
ST056	47.3811
ST057	48.2567
ST058	30.7386
ST059	41.885
ST060	24.4988
ST061	18.3222
ST063	22.8908
ST065	15.9238
ST067	21.1212
ST068	21.993
ST069	39.5812
ST070	19.396
ST072	19.8711
ST073	29.532
ST074	19.932
ST075	21.5417
ST076	25.6517
ST077	40.7625
ST078	22.245
ST079	27.7457
ST080	25.2033
ST081	26.709
ST082	30.4033
ST083	34.55
ST084	35.9056
ST085	20.5764
ST086	42.7845
ST088	21.5109
ST089	21.6225
ST090	20.4742
ST092	19.215
ST094	23.465
ST095	18.8118
ST096	27.0962
ST097	21.3044
ST098	24.1656
ST100	11.628
ST101	24.949
ST102	22.7978
ST104	29.7447
ST105	19.6482
ST106	30.5783
ST107	29.31
ST108	20.542
ST109	25.1071
ST110	22.1438
ST111	21.8354
ST112	28.016
ST113	14.6033
ST114	34.3736
ST115	12.905
ST116	19.598
ST117	14.4611
ST118	21.377
ST119	31.9375
ST120	34.7967
ST121	31.0611
ST122	29.2056
ST123	24.0545
ST124	25.2888
ST125	21.995
ST126	24.943
ST127	14.7433
ST128	30.7067
ST130	23.269
ST132	20.12
ST133	19.5583
ST134	22.9436
ST136	19.7689
ST137	24.4689
ST138	15.9678
ST139	24.2736
ST140	16.5611
ST141	28.7378
ST142	20.23
ST143	17.2622
ST145	20.795
ST146	15.6078
ST147	19.198
ST149	40.159
ST151	27.7257
ST152	15.52
ST153	14.93
ST154	24.7237
ST155	18.6318
ST156	37.847
ST157	23.8244
ST158	22.2333
ST159	15.405
ST160	24.6467
ST162	26.275
ST164	18.8538
ST166	19.2067
ST167	16.773
ST168	15.758
ST169	15.771
ST170	20.8011
ST171	16.244
ST172	17.5418
ST174	21.4736
ST175	18.35
ST176	28.74
ST177	20.189
ST178	19.897
ST179	14.5175
ST180	29.8856
ST181	21.005
ST182	36.515
ST183	15.789
ST184	24.0244
ST185	15.2778
ST187	20.0575
ST188	14.802
ST189	16.322
ST190	22.9244
ST191	19.7011
ST192	9.89889
ST193	16.2133
ST194	17.3867
ST195	13.702
ST196	30.565
ST197	14.1725
ST198	22.586
ST199	30.4311
ST200	22.424
ST201	16.2343
ST202	22.3978
ST203	14.1289
ST204	26.2244
ST205	14.907
ST206	27.5585
ST207	8.16
ST208	41.1423
ST210	14.6733
ST211	37.0945
ST212	22.565
ST213	13.925
ST215	19.459
ST216	20.8556
ST217	13.265
ST218	15.335
ST219	33.096
ST221	19.3114
ST222	21.089
ST223	11.975
ST224	28.2473
ST225	18.5942
ST226	21.6575
ST227	17.303
ST228	18.6511
ST229	26.2145
ST230	22.98
ST231	20.4217
ST232	11.6617
ST233	18.9522

## Sheet: Fig.1d
Compression resistance (N)			Skin Toughness(ST)
NIL-fis1CC	NIL-FIS1MM		NIL-fis1CC	NIL-FIS1MM
33.93	46.14		1.42	3.37
19.35	38.53		1.55	4.08
22.49	53.36		2.27	4.2
30.05	36.87		2.39	3.4
31.93	39.37		2.26	3
11.68	42.08		2.36	2.84
25.28	42.21		2.18	4.78
46.42	29.51		2.33	4.47
27.79	24.75		2.09	3.06
40.77	27.02		2.05	4.02
33.62	27.17		2.35	3.72
16.68	41.72		2.92	3.3
29.91	25.32		2.37	5
30.36	43.77		2.67	4.01
15.5	56.57		2.61	5.08
21.8	38.85		2.48	2.88
29.04	31.71		2.27	4.85
29.73	23.44		1.5	3.75
33.07	43.5		1.66	2.19
18.16	22.71		2.33	4.25
	35.7		2.35	4.27
	41.56		2.93	3.25
	43.09		2.41	3.67
			2.41	3.95
			2.06	4.05
			2.06	2.51
			4.25	3.66
			4.5	5.18
			3.59	4.07
			3.85	3.35
			3.8	4.37
				5.42
				5.3
				5.27
				5.35

## Sheet: Fig.1e
	Water loss (%)
Fruit number	1week	2week	3week	4week	5week	6week
NIL-FISCC-1	0.864281	0.787385	0.742027	0.550496	0.506378	0.455741
NIL-FISCC-2	0.854528	0.770943	0.703774	0.516415	0.475094	0.436981
NIL-FISCC-3	0.752704	0.660947	0.578515	0.325625	0.299515	0.27527
NIL-FISCC-4	0.716173	0.620507	0.556025	0.386892	0.355708	0.327167
NIL-FISCC-5	0.862535	0.818924	0.767406	0.608008	0.559296	0.51441
NIL-FISCC-6	0.860058	0.783771	0.730078	0.580418	0.533771	0.491011
NIL-FISCC-7	0.851608	0.775856	0.722933	0.574542	0.528537	0.485991
NIL-FISCC-8	0.853376	0.81039	0.75923	0.60153	0.553534	0.498154
NIL-FISCC-9	0.752391	0.660519	0.57821	0.325478	0.299351	0.26332
NIL-FISCC-10	0.849142	0.806248	0.755584	0.598576	0.550664	0.484461
NIL-FISCC-11	0.862136	0.818483	0.767095	0.607681	0.559055	0.491919
NIL-FISCC-12	0.859714	0.783282	0.729683	0.580108	0.533669	0.469621
NIL-FISCC-13	0.85258	0.809488	0.758647	0.601021	0.552826	0.525043
NIL-FISCC-14	0.776468	0.646556	0.565881	0.318539	0.293111	0.263754
NIL-FISCC-15	0.722879	0.626214	0.561207	0.39046	0.359223	0.323132
NIL-FISCC-16	0.870471	0.826619	0.774545	0.613666	0.564483	0.507978
NIL-FISCC-17	0.868034	0.790967	0.736897	0.585871	0.538844	0.484773
NIL-fisMM-1	0.944772	0.926701	0.911066	0.857868	0.807716	0.742944
NIL-fisMM-2	0.909212	0.878772	0.85474	0.779172	0.720694	0.663017
NIL-fisMM-3	0.889236	0.855962	0.833184	0.757704	0.717285	0.659893
NIL-fisMM-4	0.896647	0.851282	0.816568	0.730966	0.682051	0.627219
NIL-fisMM-5	0.909204	0.878761	0.854727	0.779242	0.730817	0.672245
NIL-fisMM-6	0.936937	0.91923	0.903697	0.850885	0.765766	0.719789
NIL-fisMM-7	0.901703	0.871527	0.847625	0.772931	0.695548	0.65372
NIL-fisMM-8	0.874486	0.83032	0.778143	0.616475	0.567184	0.533073
NIL-fisMM-9	0.889336	0.844266	0.809987	0.724926	0.65256	0.613204
NIL-fisMM-10	0.90185	0.87165	0.847867	0.772933	0.695545	0.646848
NIL-fisMM-11	0.884175	0.860146	0.772104	0.709405	0.630937	0.586634
NIL-fisMM-12	0.874525	0.830346	0.793228	0.628463	0.578197	0.53757
NIL-fisMM-13	0.93418	0.916402	0.900952	0.848254	0.763386	0.709841
NIL-fisMM-14	0.899088	0.869043	0.845213	0.77041	0.693535	0.638002
NIL-fisMM-15	0.879415	0.846529	0.823995	0.749289	0.674381	0.620382
NIL-fisMM-16	0.891469	0.846542	0.793286	0.640333	0.578197	0.531928
NIL-fisMM-17	0.899008	0.868943	0.845301	0.770578	0.69352	0.63777
NIL-fisMM-18	0.905574	0.859724	0.824612	0.738197	0.688768	0.633544
P-value	5.29808e-06	7.88806e-07	3.13636e-07	1.86144e-08	3.32142e-08	8.4262e-09

## Sheet: Fig.1h
Acid				Sugar
	citric acid(mg/g)	malic acid(mg/g)			Glucose(mg/g)	fructose(mg/g)
NIL-FISCC-1	17.4067	5.53626		NIL-FISCC-1	15.5716	21.38
NIL-FISCC-2	17.6461	5.77827		NIL-FISCC-2	15.0399	18.9219
NIL-FISCC-3	18.2315	6.08195		NIL-FISCC-3	13.7426	19.7861
NIL-fisMM-1	16.5913	6.00957		NIL-fisMM-1	13.8817	20.5331
NIL-fisMM-2	17.7522	6.14829		NIL-fisMM-2	14.5237	20.4773
NIL-fisMM-3	16.0842	5.86364		NIL-fisMM-3	14.9609	20.641

## Sheet: fig. 2a
	L1	L2	L3	L4	L5	ST052	ST059
	25.4	20.1	34.6	32.4	39.8	20.5	38.6
	20.8	34.7	48.3	35.2	37	27.9	32.7
	18.1	17.9	44	27.9	40	26.3	35.5
	25.3	23.4	41.7	27.7	50.6	30.1	30.9
	20.2	23.8	44.9	35.1	46.7	25.9	38.1
	25	20.6	41.6	26.5	41.5	27.9	41.1
	23.2	17.3	45.2	18.7	35.5	23.1	49.9
	26.1	20.9	33.5	26	30.8	26.7	47.8
	23.3	21.5	35.5	46.6	40.5	21.9	32.5
	27.7	27.2	38.9	34.5	41.9	23.3	31.2
	20.4	37.4	29.8	36	29.1	31.5	44.4
	22.2	27	22.7	34.4	34.3	28.3	44.9
	32.6	15.1	40.4	29.9	22.1	21	43.1
	26.4	25.3	32.3	61.1	33.2	23.2	39.5
	36.5	31.3	29.9	56.6	45.8	29.4	52.8
	24.8	29.2	46	51.3	44.7	25.5	50.8
	29.9	28	52.4	58	40.3	29	50.5
	37	35.1	43.3	78.3	43	27.2	54.2
	34.7	37.2	56.9	60.7	49.9	31.5	58.9
	36	24.6	52.1	46.9	32.4	43.1	47.8
	25.3	34.7	56.4	51.7	35.2	45.8	51.1
	19.3	27.2	54.9	42.5	27.9	40.6	33.5
	30.1	29.4	52.3	66.6	27.7	40.6	45.4
	40.3	27.8	65.3	46.7	35.1	44.2	41.5
	27.6	31.6	57.4	43.5	26.5	36.5	53.3
	25.6	43.1	51.8	60	53.2	24.1	59.4
	34.6	28.9	52.4	48.2	26	30.8	54.6
	34.9	27.2	50.4	46	46.6	36.8	55.4
	40	31.5	61.8	41.9	34.5	48.3	52.2
	26.7	43.1	47.5	51.3	54.9	37.7	55
	30.2	45.8	59.2	26.5	54.3	30.2	52.9
	22	40.6	53.1	37.1	53.3	38.3	54.5
	25.5	40.6	61.7	37.2	61.1	37.3	37.5
	30.1		53.1	30.7	56.6	41.8	50.1
	24.9		59.2	38.5	51.3		53.1
	26.2		51.5	47.6	58		38.2
	34.2		43.1	34.7	78.3		36.4
	26.4		50.3	41			46.8
	30		38.2	51.3			45.2
	31.4			45.3			44
	23.3			53.5			45.5
	47.4			65			46.3
	41.6			45.8			48.8
	31.4			39.2			49.3
	29.5			38.5			45.4
	40.9			51.7			45.7
	37.2			45.7			50.9
	28.9						46
	40.3
	41.8
	49.9
	29.2
	30.0442	29.3667	47.0154	43.6489	42.1514	31.6559	45.9
p-value	3.58315e-18	9.91316e-15	0.554667	0.284753	0.0787725	1.65307e-12

## Sheet: Fig.2c
Compression resistance (N)
NIL-FIS1CC	fis1cr-1	fis1cr-2
39	30.85	38.55
24.22	44.07	39.08
30.11	43.45	36.43
30.98	52.61	48.07
25.85	35.08	53.55
32.51	46.03	51.91
33.09	26.9	46.53
34.85	33.06
41.33	44.97
	35.19
	47.81
	40.99
	57.89
	50.42
	63.83
p-value	0.0068755	0.00128321

## Sheet: Fig.2d
Compression resistance (N)
MM	CL-11	CL-12	CL-17
55.8	27.94	30.98	30.25
36.63	42.26	27.87	35.67
51.44	36.67	46.78	44.03
70.15	28.27	41.25	26.13
68.96	41.29	48.27	37.3
36	45.28	34.67	26.06
69.19	34.52	65.2	29.69
41.03	37.99	70.24	25.89
68.11	42.78	45.1	39.68
64.88	84.8	42.98	42.33
53.51	71.02	44.56	30.04
80.03	28.24	35.12	19.3
97.33	22.44	38.59	35.43
48.7	53.15		30.87
62.31	39.63		34.95
59.89	24.44		42.45
30.76	33.23		59.32
81.99	31.84		69.8
76.06	30.41		63.42
49.87	30.02		33.22
61.09	29.95		36.64
57.67	36.83		72.99
104.99			59.53
			39.69
			33.76
			48.58
			37.53
62.017	38.7727	43.97	40.1685
	3.23223e-05	0.00349708	1.73626e-05

## Sheet: Fig. 3a
	Peak area of substrate				Peak area of product
Sample Name	GA1	GA4	GA9	GA20	GA8	GA34	GA51	GA29
MOCK-6h-1	963	818	1180	578	0	0	0	0
MOCK-6h-2	737	834	1309	633	0	0	0	0
MOCK-6h-3	771	778	1260	560	0	0	0	0
FIS1MM-6h-1	917	826	1253	579	0	0	0	0
FIS1MM-6h-2	812	910	1225	633	0	0	0	0
FIS1MM-6h-3	800	771	1368	609	0	0	0	0
fis1CC-6h-1	318	479	769	640	1187	810	183	0
fis1CC-6h-2	282	493	737	652	997	856	168	0
fis1CC-6h-3	272	311	772	567	1033	787	193	0
p-value	0.00175105	0.00326638	0.000235663	0.442613
p-value	0.819969	0.588632	0.605048	0.56972

## Sheet: Fig. 3b
	Endogenous levels of gibberellins (ng/g)
Sample Name	GA7	GA34	GA1	GA3	GA8
NIL-fisMM-1	0.0178743	0.0361956	1.20925	21.4915	0.300401
NIL-fisMM-2	0.0179271	0.0426576	1.05425	19.0486	0.325835
NIL-fisMM-3	0.0218711	0.0367418	1.12554	20.3265	0.340662
NIL-FISCC-1	0	0.0524067	0.134377	2.04841	0.954644
NIL-FISCC-2	0	0.0452894	0.15072	1.76865	0.958811
NIL-FISCC-3	0	0.0464462	0.129955	1.81704	0.889858
p-value	0.000130665	0.0346137	2.56543e-05	1.31938e-05	1.7117e-05

[truncated: 26 more sheets: Fig. 3c, Fig. 4b and Sup. table 4, Fig. 4e, Fig. 5c, Fig. 5f, Fig. 5g, Sup. Fig.1a and b, Sup. Fig. 1e, Sup. Fig. 1g, Sup. Fig. 2d, Sup. Fig. 2e, Sup. Fig. 2f, Sup. Fig. 3b, Sup. Fig. 4a, Sup. Fig. 4c, Sup. Fig. 4d, Sup. Fig. 6, Sup. Fig. 7b, Sup. Fig. 7c, Sup. Fig. 7d …]
